# Supplementary material for: Safety of median nerve electrical stimulation in disorders of consciousness: A systematic review and meta-analysis of randomized controlled trials
Source: PLoS One. 2025 Jul 31;20(7):e0324046. doi: 10.1371/journal.pone.0324046 (PMC12312889; doi:10.1371/journal.pone.0324046)
Supplement: S3 Table — (XLSX) [file pone.0324046.s003.xlsx]

## Sheet: Sheet1
ID	Study	Included？	Reasons for exclusion
1	Haixia Feng, et al. Research on Transcranial Direct Current Stimulation Combined with Median Nerve Electrical Stimulation for Consciousness Disorders after Severe Craniocerebral Injury. (China National Knowledge Infrastructure). May 8, 2023. April 5, 2025. https://kns.cnki.net/kcms2/article/abstract?v=B-gnKLjyiTwn2-IIYRiK0egtbz7IRR3_PepBhwHU2Ar3gpq69UA6zCNH5H_YlSESUwNBK31XCGpNEBYxyPXh-w3a5oXLbhOu…	NO	Not related to this study
2	Zhen Feng, et al. Innovation and Promotion of Key Technologies for Awakening Comatose Patients by Peripheral Nerve Electrical Stimulation. (China National Knowledge Infrastructure). April 1, 2021. April 5, 2025. https://kns.cnki.net/kcms2/article/abstract?v=B-gnKLjyiTwL1A6BO89VHfS9iRwImHqq38-C3VeOl6oS27LQpiRXmBDOd91m_A6_hRSaDNG9bGd6Ts7HMdo24tbQF6yOVY_oqEFpOwM9lip8eFVDwQQkBdQy3A2HtxPtLs0Qvms3WpMS7…	NO	Not related to this study
3	Li B, Liu R, Huang Q, Lu J, Luo Q, Li P. Coherent slow cortical potentials reveal a superior localization of resting-state functional connectivity using voltage-sensitive dye imaging. Neuroimage. 2014;91:162-8. Epub 20140114. doi: 10.1016/j.neuroimage.2014.01.004. PubMed PMID: 24434676.	NO	Not related to this study
4	Hong Zhou, et al. Systemic Therapy of Musk Sihuang Decoction Combined with Median Nerve Electrical Stimulation for Consciousness Disorders Caused by Coma due to Traumatic Brain Injury. (China National Knowledge Infrastructure). January 17, 2023. April 5, 2025. https://kns.cnki.net/kcms2/article/abstract?v=B-gnKLjyiTyhnmeV27XVqx8NFU0tRL8I8WN35N15Av7EoH6LVQODHakiZbBtc-84a_pPgPMdTeMdaMoEVjvRIWe9wVYt…	NO	Not related to this study
5	Giraud G, Passouant P, Latour H. [Loss of consciousness in cardiovascular disorders and in states of vagal dystonia; brain response to vagal hypertonia induced by the oculo-cardiac reflex and the carotid sinus reflex]. Sem Hop. 1952;28(51-52):2187-91. PubMed PMID: 13004968.	NO	Not related to this study
6	Zakrzewski T. [Selected problems from practical neurology: paralysis of the facial nerve, short lasting unconsciousness]. Wiad Lek Wars Pol 1948. 1954;7(12):623-7. PubMed PMID: 14359826.	NO	Not related to this study
7	Rong Jiancheng, Zhu Bingzhen, Luan Zhongxin, Xu Yaofeng.Study on the application of acupuncture combined with median nerve electrical stimulation in promoting awakening of coma patients with severe traumatic brain injury.Inner Mongolia Journal of Traditional Chinese Medicine, 2023, 42(5): 119-121	NO	No adverse reactions reported
8	Dagnino N, Favale E, Loeb C, Manfredi M, Seitun A. [Level of vigilance and latency of the somatic cortical responses to peripheral and central stimuli]. Boll Soc Ital Biol Sper. 1965;41(10):546-50. PubMed PMID: 5875597.	NO	Not related to this study
9	Haranath PS, Ayeshabegum N, Sitaramayya GV. THE EFFECTS OF PROCAINE INJECTED INTO THE CEREBRAL VENTRICLES OF CONSCIOUS AND ANAESTHETIZED DOGS. Br J Pharmacol Chemother. 1965;24(2):339-47. doi: 10.1111/j.1476-5381.1965.tb01720.x. PubMed PMID: 14320848; PubMed Central PMCID: PMC1704114.	NO	Not related to this study
10	Iwama K, Kasamatsu T. Effects of sleep and wakefulness upon antidromic responsiveness of the lateral geniculate body. Tohoku J Exp Med. 1966;90(3):269-76. doi: 10.1620/tjem.90.269. PubMed PMID: 5971609.	NO	Not related to this study
11	Tao Liu, Wenjing Ran, Xiujuan Zhang, et al.Effect of different median nerve stimulation time on short-term effect of consciousness awakening in coma patients. Neural Injury and Functional Reconstruction, 2023, 18(5): 297 - 299. DOI: 10.16780/j.cnki.sjssgncj.20221005.	NO	No adverse reactions reported
12	Hodes R. Effects of age, consciousness, and other factors on human electrically induced reflexes (EIRs). Electroencephalogr Clin Neurophysiol. 1967:Suppl 25:80-91. PubMed PMID: 4165798.	NO	Not related to this study
13	Lenzi GL, Pompeiano O, Satoh T. [On the modifications of orthodromic transmission of labyrinthic impulses through the vestibular neclei during sleep and wakefulness]. Boll Soc Ital Biol Sper. 1968;44(7):661-3. PubMed PMID: 4299652.	NO	Not related to this study
14	Kerr FW, Preshaw RM. Secretomotor function of the dorsal motor nucleus of the vagus. J Physiol. 1969;205(2):405-15. doi: 10.1113/jphysiol.1969.sp008974. PubMed PMID: 5357249; PubMed Central PMCID: PMC1348611.	NO	Not related to this study
15	Mills E, Sampson SR. Respiratory responses to electrical stimulation of the cervical sympathetic nerves in decerebrate, unanaesthetized cats. J Physiol. 1969;202(2):271-82. doi: 10.1113/jphysiol.1969.sp008810. PubMed PMID: 5784288; PubMed Central PMCID: PMC1351481.	NO	Not related to this study
16	Ectors L. [Somato-psychic syndromes in cerebro-cranial traumatology]. Acta Psychiatr Belg. 1970;70(3):419-44. PubMed PMID: 4990670.	NO	Not related to this study
17	Larmande AM, Rossazza C. [Horizontal conjugate ocular deviations in conscious subjects]. Arch Ophtalmol Rev Gen Ophtalmol. 1970;30(5):381-95. PubMed PMID: 4246757.	NO	Not related to this study
18	Lundberg D. Effects of some adrenergic neuron blockers, related quaternary ammonium compounds and guanidine derivatives on degenerating adrenergic nerves in the conscious rat. Acta Physiol Scand. 1970;80(3):323-44. doi: 10.1111/j.1748-1716.1970.tb04796.x. PubMed PMID: 5486460.	NO	Not related to this study
19	Malcolm LJ, Bruce IS, Burke W. Excitability of the lateral geniculate nucleus in the alert, non-alert and sleeping cat. Exp Brain Res. 1970;10(3):283-97. doi: 10.1007/bf00235052. PubMed PMID: 4315065.	NO	Not related to this study
20	Xue Han, Xin Li, Guiqin Song.Effects of transcranial direct current stimulation on upper limb motor function and somatosensory evoked potential in stroke patients. Chinese Journal of Rehabilitation, 2023, 38(05): 272-276.	NO	No adverse reactions reported
21	Weichuan Dai, Xieli Guo, Zhongning Fang, et al.Effects of Electroacupuncture Combined with Right Median Nerve Stimulation on Motor Application and Visual Motor Organizational Barriers in Patients with Diffuse Axonal Injury. Chinese Journal of Information on Traditional Chinese Medicine, 2023, 30(07): 151-156. DOI: 10.19879/j.cnki.1005-5304.202207352	NO	No adverse reactions reported
22	Chunxia He, Yongrui Liu, Weili Wang, et al.The efficacy of median nerve electrical stimulation in cognitive dysfunction patients after cerebral infarction. Journal of International Psychiatry, 2023, 50(02): 287-289. DOI: 10.13479/j.cnki.jip.2023.02.004	NO	No adverse reactions reported
23	Jian Yuan, Hua Liu.Clinical effect of median nerve stimulation combined with music therapy in the treatment of coma after traumatic brain injury. Practical Clinical Medicine, 2022, 23(6): 9-11. DOI: 10.13764/j.cnki.lcsy.2022.06.004.	NO	No adverse reactions reported
24	Yijun Hu, Lunzhong Zhang, Hong Zhou, Huanxin Zhang, Yunlong Sui, Zhen Zhang.Clinical Observation of Shexiang Sihuang Decoction Combined with Median Nerve Electrical Stimulation to Ｒegain Consciousness in Patients with Coma Caused by TBI of Phlegm － Heat and Blood Stasis.Acta Chinese Medicine and Pharmacology, 2022, 50(11): 73-77.	NO	No adverse reactions reported
25	Clark DL, Hosick EC, Adam N, Castro AD, Rosner BS, Neigh JL. Neural effects of isoflurane (forane) in man. Anesthesiology. 1973;39(3):261-70. doi: 10.1097/00000542-197309000-00002. PubMed PMID: 4728569.	NO	Not related to this study
26	Porter R. Functions of the mammalian cerebral cortex in movement. Prog Neurobiol. 1973;1(1):3-51. PubMed PMID: 4360120.	NO	Not related to this study
27	Yuanpeng Li, Huan Wei.Effect of median nerve electrical stimulation combined with rTMS on arousal in patients with craniocerebral injury. Hainan Medical Journal, 2022, 33(16): 2060-2063. DOI: 10.3969/j.issn.1003-6350.2022.16.005.	NO	No adverse reactions reported
28	Holland J, Fasanello S, Onuma T. Psychiatric symptoms associated with L-asparaginase administration. J Psychiatr Res. 1974;10(2):105-13. doi: 10.1016/0022-3956(74)90030-2. PubMed PMID: 4531491.	NO	Not related to this study
29	Feng Yan, Ronggang Yang, Jiangyi Shen.Effects of electrical stimulation of right median nerve combined with hyperbaric oxygen on awakening, cognitive function and cerebral blood flow in patients with craniocerebral trauma. Chinese Journal of Practical Nervous Diseases, 2022, 25(08): 946-952.	NO	No adverse reactions reported
30	Knoops P, Laterre EC. [Selective and bilateral involvement of the median nerve in the armpit as a result of compression during coma (author's transl)]. Acta Neurol Belg. 1974;74(1):70-5. PubMed PMID: 4841994.	NO	Not related to this study
31	Larson SJ, Sances A, Jr., Baker JB, Reigel DH. Herniated cerebellar tonsils and cough syncope. J Neurosurg. 1974;40(4):524-8. doi: 10.3171/jns.1974.40.4.0524. PubMed PMID: 4544392.	NO	Not related to this study
32	Doty RW, Sr. Consciousness from neurons. Acta Neurobiol Exp (Wars). 1975;35(5-6):791-804. PubMed PMID: 1211256.	NO	Not related to this study
33	Zhenfen Sima, Zhengyi Chen, Jianqiu Gong, et al.Clinical study of median nerve magnetic stimulation combined with conventional wake–up therapy in prolonged disorders of consciousness. China Modern Doctor, 2022, 60(19): 11-14.	NO	No adverse reactions reported
34	Qiang Zhao, Min Xiao, Tao Peng, et al.Effect of Xingnao Acupuncture Combined with Median Nerve Electrical Stimulation on Comatose Patients after Traumatic Brain Injury.China & Foreign Medical Treatment, 2022, 41(10): 1-4. DOI: 10.16662/j.cnki.1674-0742.2022.10.001	NO	No adverse reactions reported
35	Qinghua Du, Xuelei Zhang, Da Tian, et al.Clinical Observation of right median nerve electrical stimulation in the treatment of traumatic coma.ZH J J Traumatic, 2022, 27(01): 12-14.	NO	No adverse reactions reported
36	Xinglan Long, Chunxia Wei, Xiaoqun Huang, Weipeng Liu.Observation of SEP amplitude of upper limb stimulated by pure sensory nerve and mixed nerve of median nerve.Stroke and Nervous Diseases, 2022, 29(1): 71-74. DOI: 10.3969/j.issn.1007-0478.2022.01.014.	NO	No adverse reactions reported
37	Xiaoqiong Zhang, Juan Zhang, Sisi Zhang, et al.Effect of median nerve electrical stimulation combined with computer - assisted cognitive training in the treatment of post-stroke cognitive dysfunction. China Medical Herald, 2021, 18(26): 73-76. DOI: 10.20047/j.issn1673-7210.2021.26.017	NO	No adverse reactions reported
38	Qin Chen, Qing Yu, Xuyong Xie, et al.Observation on the clinical efficacy of combined electrical stimulation on awakening promotion of coma patients after traumatic brain injury.China Modern Doctor.2021, 59(24): 5.	NO	No adverse reactions reported
39	Mingshuan Lin, Xiaoshan Li, Shaozhen Bian, Meixiu Wang, Junqi Fu, Zhimin Xue.Efficacy of percutaneous median nerve stimulation for patients with mild-moderate depression.Chinese Journal of Rehabilitation, 2021, 36(8): 469-472.	NO	No adverse reactions reported
40	Ishikawa S, Kajikawa H, Hibino H, Shima T, Miyazaki M. [Massive epistaxis from intracranial extradural aneurysm of the internal carotid artery associated with head injury (author's transl)]. No Shinkei Geka. 1976;4(10):953-61. PubMed PMID: 1033471.	NO	Not related to this study
41	Longjun Fang, Zhen Feng.Effects of median nerve stimulation with different parameters on awakening in patients with disturbance of consciousness. China Journal of Rehabilitation Medicine, 2021, 36(3): 305-309. DOI: 10.3969/j.issn.1001-1242.2021.03.009.	NO	No adverse reactions reported
42	Liang Xue, Xizhen Wang, Yehuang Chen, Huijian Zhang, Liangfeng Wei, Shousen Wang.Clinical study of median nerve stimulation on coma in patients with severe craniocerebral injury in NICU. Chinese Journal of Neurotraumatic Surgery(Electronic Edition), 2021, 7(1): 17-20.	NO	No adverse reactions reported
43	Puca F, Genco S, Serlenga L, Brignone A, Specchio LM. [Vestibulo-oculomotor reflexes in relation to the level of consciousness. V. Changes induced by non-hypnotic psychopharmacological agents in induced nystagmus in man]. Riv Neurol. 1976;46(5):367-77. PubMed PMID: 1025679.	NO	Not related to this study
44	Landi Lun, Haiying Wang, Xiaoling Mo, Weifu Di. Application of electrical stimulation of right median nerve combined with early continuous functional exercise in postoperative rehabilitation of patients with hypertensive intracerebral hemorrhage.Journal of Qilu Nursing.2020, 26(24).DOI:10.3969/j.issn.1006-7256.2020.24.046.	NO	No adverse reactions reported
45	Meijun Li, Jing Xie, Jin Hu, et al.Effects of electromyography positioning quantitative electrical stimulation in the treatment of carpal tunnel syndrome.Chinese Journal of Nervous and Mental Diseases.2020, 46(5).DOI:10.3969/j.issn.1002-0152.2020.05.005.	NO	No adverse reactions reported
46	Yao Liu.Effects of applying median electric nerve stimulation combined with multi － dimensional rehabilitation nursing for awakening effect and rehabilitation status of intracranial aneurysm surgery . Nursing Practice and Research, 2020, 17(5): 83-85. DOI: 10.3969/j.issn.1672-9676.2020.05.032.	NO	No adverse reactions reported
47	Zhenfeng Tian, Jiebing Li, Shuai Zhang, et al.Clinical observation of limited median nerve release combined with postoperative percutaneous nerve stimulation in the treatment of carpal tunnel syndrome. Modern Journal of Integrated Traditional Chinese and Western Medicine, 2019, 28(31): 3468-3470, 3526. DOI: 10.3969/j.issn.1008-8849.2019.31.011.	NO	No adverse reactions reported
48	Galin D. Lateral specialization and psychiatric issues: speculations on development and the evolution of consciousness. Ann N Y Acad Sci. 1977;299:397-411. doi: 10.1111/j.1749-6632.1977.tb41924.x. PubMed PMID: 280216.	NO	Not related to this study
49	Jianfeng Wen, Ye Mo, Lei Deng, et al.The application effect of right median nerve electrical stimulation in the treatment of diffuse axonal injury. Acta Academiae Medicinae Nanchang (Medical Sciences), 2019, 59(4): 40-42, 46. DOI: 10.13764/j.cnki.ncdm.2019.04.008.	NO	No adverse reactions reported
50	Chester EM, Agamanolis DP, Banker BQ, Victor M. Hypertensive encephalopathy: a clinicopathologic study of 20 cases. Neurology. 1978;28(9 Pt 1):928-39. doi: 10.1212/wnl.28.9.928. PubMed PMID: 567764.	NO	Not related to this study
51	Demin NN, Karmanova IG, Rubinskaya NL, Khomutetskaya OE. Comparative neurochemical and physiological characteristics of catalepsy-type rest and sleep. Neurosci Behav Physiol. 1978;9(1):98-102. doi: 10.1007/bf01182664. PubMed PMID: 107471.	NO	Not related to this study
52	DeSilva RA, Verrier RL, Lown B. The effects of psychological stress and vagal stimulation with morphine on vulnerability to ventricular fibrillation (VF) in the conscious dog. Am Heart J. 1978;95(2):197-203. doi: 10.1016/0002-8703(78)90463-5. PubMed PMID: 74946.	NO	Not related to this study
53	Fujita T, Kitani Y, Ogawa R, Sato H, Kimura T, Kawabata I. Intracellular electrolytes in erythrocytes during and after shock: relation to impaired consciousness. J Trauma. 1978;18(5):345-54. doi: 10.1097/00005373-197805000-00009. PubMed PMID: 26808.	NO	Not related to this study
54	Haines SJ, Maroon JC, Jannetta PJ. Supratentorial intracerebral hemorrhage following posterior fossa surgery. J Neurosurg. 1978;49(6):881-6. doi: 10.3171/jns.1978.49.6.0881. PubMed PMID: 731306.	NO	Not related to this study
55	Ling Zhang, Hualin Duan, Daili Qi, et al.Clinical observation on vegetative state of children with craniocerebral injury managed by acupoint electrical stimulation of median nerve. Chinese Pediatrics of Integrated Traditional and Western Medicine, 2019, 11(4): 339-342. DOI: 10.3969/j.issn.1674-3865.2019.04.017.	NO	No adverse reactions reported
56	Oliff A, Bleyer WA, Poplack DG. Acute encephalopathy after initiation of cranial irradiation for meningeal leukaemia. Lancet. 1978;2(8079):13-5. doi: 10.1016/s0140-6736(78)91323-5. PubMed PMID: 78211.	NO	Not related to this study
57	Endo S, Shinkai J, Okada H, Sonobe M, Hori S, Suzuki J. [Vasoconstriction of external carotid arteries after the rupture of intracranial aneurysm (author's transl)]. No Shinkei Geka. 1979;7(9):853-7. PubMed PMID: 492467.	NO	Not related to this study
58	Lixin Ruan, Xianfeng Li, Qichuan Huang, et al.Therapeutic effect of right median nerve stimulation on NICU coma patients. 2019, 16(4): 333-335, 341. DOI: 10.3969/j.issn.1672-7770.2019.04.011.	NO	No adverse reactions reported
59	Zhuokun Zhu, Bing Meng, Zhen-ning Wang, Qi-zhen Weng, Gui-zeng Chen.Clinical Analysis of Naloxone Hydrochloride Combined with Median Nerve Electrical Stimulation in the Treatment of Cerebral Hemorrhage Coma. Medical Innovation of China, 2019, 16(16): 146-150. DOI: 10.3969/j.issn.1674-4985.2019.16.038.	NO	No adverse reactions reported
60	Yuan Fang, Nenggui Xu.Observation on the awakening effect of acupuncture combined with electrical stimulation for early severe traumatic brain injury in comatose patients. Guiding Journal of Traditional Chinese Medicine and Pharmacy, 2019, 25(9): 116-118, 122.	NO	No adverse reactions reported
61	Hume AL, Cant BR, Shaw NA. Central somatosensory conduction time in comatose patients. Ann Neurol. 1979;5(4):379-84. doi: 10.1002/ana.410050412. PubMed PMID: 443771.	NO	Not related to this study
62	Min Tao, Yanlin Ma, Lina Chen.Clinical observation of the awakening promoting effect of right median nerve electrical stimulation on patients with consciousness disorders caused by large-scale cerebral infarction. Chinese and Foreign Medical Research, 2019, 17(4): 135-136. DOI: 10.14033/j.cnki.cfmr.2019.04.065.	NO	No adverse reactions reported
63	Jinrong Ding, Demo Wu, Yixiang Guan, et al.Effect of median nerve electrical stimulation on cerebral blood flow and wake promotion in patients with acute craniocerebral injury. Journal of Traumatic Surgery, 2018, 20(12): 884-886. DOI: 10.3969/j.issn.1009-4237.2018.12.002.	NO	No adverse reactions reported
64	Jiafu Chen. Study of the Clinical Effect of the Early Right Median Nerve Electrical Stimulation to Hypertensive Intracerebral Hemorrhage-induced Coma. Anhui: Anhui Medical University, 2019.	NO	No adverse reactions reported
65	Xiaohong Wei, Xiaodong Yuan, Yuefang Cheng, Weiwen Wang. Effect of Right Median Nerve Stimulation on the Recovery of Coma Patients with Traumatic Brain Injury. Journal of Clinical Research. 2017, 34(12): 2457-2458. DOI: 10.3969/j.issn.1671-7171.2017.12.068.	YES
66	Lydic R, Orem J. Respiratory neurons of the pneumotaxic center during sleep and wakefulness. Neurosci Lett. 1979;15(2-3):187-92. doi: 10.1016/0304-3940(79)96111-1. PubMed PMID: 231237.	NO	Not related to this study
67	Xinyun Zhong, Hanwen Huang, Hongli Zhong, et al.The awakening effect of naloxone hydrochloride combined with median nerve electrical stimulation on comatose patients with cerebral hemorrhage. Chinese Journal of Integrative Medicine on Cardio-/Cerebrovascular Disease, 2017, 15(20): 2624-2626. DOI: 10.3969/j.issn.1672-1349.2017.20.037.	NO	No adverse reactions reported
68	Darwin J. Assessing levels of consciousness. Nursing (Lond). 1980(15):672-3. PubMed PMID: 6902113.	NO	Not related to this study
69	Huyin Yang, Kun Jiang, Dazhao Fang, et al.Effect of median nerve electrical stimulation on hemodynamics in severe injury patients with coma. Acta Medicinae Universitatis Scientiae et Technologiae Huazhong, 2017, 46(4): 462-465. DOI: 10.3870/j.issn.1672-0741.2017.04.018.	NO	No adverse reactions reported
70	Chuyan Yang, Liang Wang, Zhen Feng, Xiuqin Shao.Arousal effects of median nerve electrical stimulation on coma patients after traumatic brain injury. Chinese Journal of Rehabilitation Medicine, 2016, 31(11): 1195-1199, 1207.	NO	No adverse reactions reported
71	Wenhai Liang. Ｒesearch on the treatment of traumatic brain injury coma by stimulating right median nerve. Chinese Journal of New Clinical Medicine, 2016, 9(3): 197-201. DOI: 10.3969/j.issn.1674-3806.2016.03.04.	NO	No adverse reactions reported
72	Qingxiang Zeng, Hui Li.The effect of right median nerve electrical stimulation combined with hyperbaric oxygen on the efficacy and GCS and GOS scores of postoperative severe traumatic brain injury patients. Hebei Medical Journal, 2016(2): 233-235. DOI: 10.3969/j.issn.1002-7386.2016.02.022.	NO	No adverse reactions reported
73	Kosik KS, Mullins TF, Bradley WG, Tempelis LD, Cretella AJ. Coma and axonal degeneration in vitamin B12 deficiency. Arch Neurol. 1980;37(9):590-2. doi: 10.1001/archneur.1980.00500580086019. PubMed PMID: 7417063.	NO	Not related to this study
74	Jun Yin.Median nerve electrical stimulation on brain damage after cerebral blood flow velocity in patients with coma. World Latest Medicine Information, 2015, 15(47): 2-3. DOI: 10.3969/j.issn.1671-3141.2015.47.002.	NO	No adverse reactions reported
75	Wang Shiqiang, Mai Haojian, Zhong Xinyun, et al.Clinical research of right median nerve electrical stimulation on comatose patients with traumatic brain injury after operation. Journal of Tropical Medicine, 2015, 15(4): 527-529, 560.	NO	No adverse reactions reported
76	Jun Yin. Effect was observed in patients with severe traumatic brain injury sustained in a coma right median nerve stimulation to promote recovery. World Latest Medicine Information, 2015(13): 15-16. DOI: 10.3969/j.issn.1671-3141.2015.13.010.	NO	No adverse reactions reported
77	Obeso JA, Marti Masso JF, Teijeira J. On the meaning of a monophasic positive somatosensory evoked potential in deep coma. Electromyogr Clin Neurophysiol. 1980;20(4-5):343-9. PubMed PMID: 7418651.	NO	Not related to this study
78	Jun Yin. The effect of median nerve electrical stimulation on comatose patients with hypertensive intracerebral hemorrhage.E-Journal of Translational Medicine, 2015(3): 107-108.	NO	No adverse reactions reported
79	Rong Gao, Ping Xu, Huixiang Liu. The application of median nerve electrical stimulation in the rehabilitation treatment of hemorrhagic stroke. Shaanxi Medical Journal, 2014(10): 1315-1317. DOI: 10.3969/j.issn.1000-7377.2014.10.020.	NO	No adverse reactions reported
80	Chunyu Li, Yazhou Hao, Zhiqiang Zhang, et al. Exploration of postoperative awakening in patients with severe traumatic brain injury using hyperbaric oxygen and right median nerve electrical stimulation. Modern Journal of Integrated Traditional Chinese and Western Medicine, 2014(24): 2661-2663. DOI: 10.3969/j.issn.1008-8849.2014.24.013.	NO	No adverse reactions reported
81	Harada Y. [Effect of altered level of consciousness on the responsiveness of ascending pathway conveying tooth pain (author's transl)]. Aichi Gakuin Daigaku Shigakkai Shi. 1981;19(3):229-40. PubMed PMID: 6954852.	NO	Not related to this study
82	Hintze TH, Panzenbeck MJ, Messina EJ, Kaley G. Prostacyclin (PGI2) lowers heart rate in the conscious dog. Cardiovasc Res. 1981;15(9):538-46. doi: 10.1093/cvr/15.9.538. PubMed PMID: 6797737.	NO	Not related to this study
83	Jøogensen EO, Malchow-Møller A. Natural history of global and critical brain ischaemia. Part III: cerebral prognostic signs after cardiopulmonary resuscitation. Cerebral recovery course and rate during the first year after global and critical ischaemia monitored and predicted by EEG and neurological signs. Resuscitation. 1981;9(2):175-88. doi: 10.1016/0300-9572(81)90025-3. PubMed PMID: 7255954.	NO	Not related to this study
84	Jørgensen EO, Malchow-Møller A. Natural history of global and critical brain ischaemia. Part I: EEG and neurological signs during the first year after cardiopulmonary resuscitation in patients subsequently regaining consciousness. Resuscitation. 1981;9(2):133-53. doi: 10.1016/0300-9572(81)90023-x. PubMed PMID: 6454948.	NO	Not related to this study
85	Guangbin Wang, Lijun Xie, Guiping Wu, et al. Effect of right median nerve electrical stimulation on cerebral blood infusion in severe traumatic brain injury coma . Journal of Clinical Neurosurgery, 2014(2): 137-139. DOI: 10.3969/j.issn.1672-7770.2014.02.018.	NO	No adverse reactions reported
86	Rong Chen, Yewen Zhuo.The effect of median nerve electrical stimulation on awakening in comatose patients with hypertensive intracerebral hemorrhage. Journal of Qilu Nursing, 2014(5): 65-66. DOI: 10.3969/j.issn.1006-7256.2014.05.031.	NO	No adverse reactions reported
87	Xiuling Yin, Lang Shuai, Zhen Feng. EThe therapeutic effect of hyperbaric oxygen therapy on early awakening in patients with severe coma. Practical Clinical Medicine, 2012, 13(11): 18-19. DOI: 10.3969/j.issn.1009-8194.2012.11.008.	NO	No adverse reactions reported
88	Wenrui Liang, Qifu Zhang.Clinical study on the effect of hyperbaric oxygen combined with median nerve electrical stimulation on persistent vegetative state. Jilin Medical Journal, 2012, 33(3): 474. DOI: 10.3969/j.issn.1004-0412.2012.03.021.	NO	No adverse reactions reported
89	Wenrui Liang.Comparison of therapeutic effects of left and right median nerve electrical stimulation on persistent vegetative state. Guangdong Medical Journal, 2012, 33(2): 260-262. DOI: 10.3969/j.issn.1001-9448.2012.02.046.	NO	No adverse reactions reported
90	Qiang Huang, Weimin Dai, Yuanqing Jie, et al. Clinical Study on Continuous Right Median Nerve Stimulation Promoting Resuscitation in Comatous Patients with Severe Craniocerebral Injury. Chinese Journal of Clinical Neurosciences, 2011, 18(3): 138-141. DOI: 10.3969/j.issn.1008-9691.2011.03.004.	NO	No adverse reactions reported
91	Ying Zhang, Shaozhuang Liu, Shiying Jia, et al. Clinical efficacy evaluation of right median nerve electrical stimulation on awakening in comatose patients. Medical Journal of Liaoning, 2010, 24(6): 287-288.	NO	No adverse reactions reported
92	Eeg-Olofsson O, Odkvist L, Lindskog U, Andersson B. Benign paroxysmal vertigo in childhood. Acta Otolaryngol. 1982;93(1-6):283-9. doi: 10.3109/00016488209130884. PubMed PMID: 7064711.	NO	Not related to this study
93	Ying Xie, Xin You, Yan Chen, et al. The effects of median nerve electrical stimulation on cerebral blood flow velocity and neurophysiology in comatose patients after brain injury. China Medical Herald, 2011, 8(9): 23-25, 28. DOI: 10.3969/j.issn.1673-7210.2011.09.013.	NO	No adverse reactions reported
94	Suping Feng, Ping Li, Qiang Huang, et al. The effect of right median nerve electrical stimulation on the rehabilitation of patients with severe traumatic brain injury. Chinese Journal of Rehabilitation Theory and Practice, 2009, 15(5): 464-465. DOI: 10.3969/j.issn.1006-9771.2009.05.024.	NO	No adverse reactions reported
95	Greenberg RP, Newlon PG, Becker DP. The somatosensory evoked potential in patients with severe head injury: outcome prediction and monitoring of brain function. Ann N Y Acad Sci. 1982;388:683-8. doi: 10.1111/j.1749-6632.1982.tb50835.x. PubMed PMID: 6953902.	NO	Not related to this study
96	Guerreiro CA, Ehrenberg BL. Somatosensory evoked response: application in neurology. Arq Neuropsiquiatr. 1982;40(1):29-38. doi: 10.1590/s0004-282x1982000100004. PubMed PMID: 6284095.	NO	Not related to this study
97	Harper L, LeBlanc HJ, McDowell JR. Intracranial extension and spontaneous hemorrhage of a sphenoid plasmacytoma. Neurosurgery. 1982;11(6):797-9. doi: 10.1227/00006123-198212000-00015. PubMed PMID: 7162574.	NO	Not related to this study
98	Hejka Z, Kuncewicz T, Borowska-Lehman J. [Basilar artery thrombosis. Clinical and morphological aspects]. Neurol Neurochir Pol. 1982(5-6):363-9. PubMed PMID: 7155285.	NO	Not related to this study
99	Heyndrickx GR, Muylaert P, Pannier JL. alpha-Adrenergic control of oxygen delivery to myocardium during exercise in conscious dogs. Am J Physiol. 1982;242(5):H805-9. doi: 10.1152/ajpheart.1982.242.5.H805. PubMed PMID: 7081452.	NO	Not related to this study
100	Johansson B, Hardebo JE. Cerebrovascular permeability and cerebral blood flow in hypertension induced by gammahydroxybutyric acid. An experimental study in the rat. Acta Neurol Scand. 1982;65(5):448-57. doi: 10.1111/j.1600-0404.1982.tb03102.x. PubMed PMID: 7113657.	NO	Not related to this study
101	Kelsen SG, Shustack A, Hough W. The effect of vagal blockade on the variability of ventilation in the awake dog. Respir Physiol. 1982;49(3):339-53. doi: 10.1016/0034-5687(82)90121-9. PubMed PMID: 6815753.	NO	Not related to this study
102	Mauguière F, Grand C, Fischer C, Courjon J. [Aspects of early somatosensory and auditory evoked potentials in neurologic comas and brain death]. Rev Electroencephalogr Neurophysiol Clin. 1982;12(3):280-5. doi: 10.1016/s0370-4475(82)80056-7. PubMed PMID: 7156451.	NO	Not related to this study
103	Ping Xu, Huixiang Liu, Zhong Wang, et al.Changes in neurotransmitters in comatose patients after midline nerve electrical stimulation of traumatic brain injury. Journal of Qiqihar Medical University, 2006, 27(13): 1548-1549, 1551. DOI: 10.3969/j.issn.1002-1256.2006.13.006.	NO	No adverse reactions reported
104	Xu Binbin, Wang Zhong. Clinical study on median nerve stimulation therapy in i mproving the level of consciousness of patients in coma caused by head traumas. Chinese Journal of School Doctor, 2006, 20(1): 14-17.	NO	No adverse reactions reported
105	Shiwen Zhu, Yizhao Li, Shouwei Yue, et al. Clinical study on comprehensive rehabilitation treatment for persistent vegetative state. Chinese Journal of Physical Medicine and Rehabilitation, 2005, 27(10): 624-626. DOI: 10.3760/j:issn:0254-1424.2005.10.013.	NO	No adverse reactions reported
106	Jijun Xu, Zenghua Wei, Lieme Yang, Xueju Zhang, Hongmei Diao, Yongtao Li, Chao Wu, Xuyuan Zhao. The awakening promoting effect of median nerve electrical stimulation on patients with vegetative state after traumatic brain injury. Chinese Journal of Tissue Engineering Research, 2004, 8(28): 6040-6043.	NO	No adverse reactions reported
107	Jijun Xu, Yongtao Li, Lieme Yang, Hongmei Diao, Xuyuan Zhao, Chao Wu. Clinical observation of the effect of median nerve electrical stimulation therapy on vegetative state after traumatic brain injury. Journal of Jining Medical University, 2004, 27(3): 53-55.	NO	No adverse reactions reported
108	Ping Xu, Zhong Wang, Yiwei Wu, Bin Zhang, Gang Cui, Huai He. Primary Study on Median Nerve Stimulation Therapy in Improving the Level of Consciousness of Patients in Coma Caused by Head Traumas. Suzhou University Journal of Medical Science, 2004, 24(2): 199-202.	NO	No adverse reactions reported
109	Chengjun Guo, Binglai Lin, Tianxi Shen, Gang Hu, Youchuan Fang, Yuan Hu, Juanjuan Zhou. The effect of non-invasive electrical nerve stimulation on the level of consciousness and the score of Full Outline of Unresponsiveness Scale in patients with chronic disturbance of consciousness. Practical Journal of Clinical Medicine, 2023, 20(5): 123-126.	NO	No adverse reactions reported
110	Molnár L. [Gaze and consciousness disorders in malacia of the pons]. Psychiatr Neurol Med Psychol Beih. 1983;29:164-8. PubMed PMID: 6415696.	NO	Not related to this study
111	Nikas DL. Neurologic assessment of altered states of consciousness. Part II. Focus Crit Care. 1983;10(6):10-3. PubMed PMID: 6557954.	NO	Not related to this study
112	Rumpl E, Prugger M, Gerstenbrand F, Hackl JM, Pallua A. Central somatosensory conduction time and short latency somatosensory evoked potentials in post-traumatic coma. Electroencephalogr Clin Neurophysiol. 1983;56(6):583-96. doi: 10.1016/0013-4694(83)90026-3. PubMed PMID: 6197277.	NO	Not related to this study
113	Huanxin Zhang, Hong Zhou, Lunzhong Zhang. Effect of Shexiang Sihuang decoction combined with electrical stimulation of right median nerve on EEG activity in patients with craniocerebral trauma coma. Great Health, 2023(13): 127-129.	NO	No adverse reactions reported
114	Bo Yang, Chenbin Wei. Comparison of Brain Injury and Coagulation Function in Coma Patients with Severe Craniocerebral Injury before and after Recovery by Median Nerve Electrical Stimulation. China &Foreign Medical Treatment, 2023, 42(19): 1-49.	NO	No adverse reactions reported
115	Jiancheng Rong, Bingzhen Zhu, Zhongxin Luan, Yaofeng Xu.Study on the application of acupuncture combined with median nerve electrical stimulation in promoting awakening of coma patients with severe traumatic brain injury. Inner Mongolia Journal of Traditional Chinese Medicine, 2023, 42(5): 119-121.	NO	No adverse reactions reported
116	Xiangqiang Meng, Qi Xiong, Gengfa Chen, Yang Bai, Tianzi Zou, Zhen Feng. Effect of transcranial magnetic stimulation combined with median nerve electrical stimulation on chronic disturbance of consciousness in different ages. Chinese Journal of Rehabilitation Theory and Practice, 2023, 29(8): 940-947.	NO	No adverse reactions reported
117	Zhankui Jin, Huancheng Wu, Zhu Tian. Application of median nerve electrical stimulation combined with bromocriptine in early awakening and postoperative rehabilitation in patients with hypertensive intracerebral hemorrhage. Chinese Journal of Trauma and Disability Medicine, 2023(13): 75-78. DOI: 10.13214/j.cnki.cjotadm.2023.13.019.	NO	No adverse reactions reported
118	Hongmei Chen. Effect of right median nerve stimulation combined with hyperbaric oxygen in awakening treatment of coma patients with intracerebral hemorrhage. Chinese Sci-tech Journal Database (full-text version) Medicine and Health, 2023.	NO	No adverse reactions reported
119	Lufeng Shen, Yanqun Sun, Xiaorong Huang, et al. The Effect of Continuous Electrical Stimulation at Taichong ((LRLR33)) on Unconsciousness Patientson Unconsciousnes. Chinese Medicine Modern Distance, 2023, 21(16): 95-97. DOI: 10.3969/j.issn.1672-2779.2023.16.033.	NO	No adverse reactions reported
120	Yingying Hong, Kailu Xue, Huanhua Deng, et al.Clinical efficacy of transcranial DC stimulation in the treatment of disturbance of consciousness after severe craniocerebral injury. Jilin Medical Journal, 2022, 43(12): 3306-3308. DOI: 10.3969/j.issn.1004-0412.2022.12.047.	NO	No adverse reactions reported
121	Kapoor WN, Jannetta PJ. Trigeminal neuralgia associated with seizure and syncope. Case report. J Neurosurg. 1984;61(3):594-5. doi: 10.3171/jns.1984.61.3.0594. PubMed PMID: 6747698.	NO	case report
122	Huimin Yu. Effect Observation of Vagus Nerve Electrical Stimulation in Treatment of Chronic Consciousness Disorder After Traumatic Brain Injury.Journa of Chinese and Foreign Medicine and Pharmacy Research, 2022, 1(6): 60-62. DOI: 10.3969/j.issn.2096-6229.2022.06.020.	NO	No adverse reactions reported
123	Jianye Yang, Xianqing Yang, Daochang Li.Effect of Xingnao Tongluo decoction combined with median nerve electrical stimulation on curative effect and neurological function of patients with disturbance of consciousness after severe craniocerebral injury. Liaoning Journal of Traditional Chinese Medicine, 2022, 49(3): 139-142. DOI: 10.13192/j.issn.1000-1719.2022.03.039.	NO	No adverse reactions reported
124	Feisheng Xiong, Guoqiang Wei, Yifang Zhang, Yaqing Wang, Yi Wang. Observation on the curative effect of opening and closing Xingshen acupuncture combined with median nerve electrical stimulation and limb rehabilitation training on coma patients with craniocerebral injury. Chinese Sci-tech Journal Database (full-text version) Medicine and Health, 2022(2): 275-278.	NO	No adverse reactions reported
125	Dong Luo, Yanyan Lu, Qianqian Li, Haijiao Wang.Rehabilitation Effect of Median Nerve Electrical Stimulation Combined with Mirror Neuron Rehabilitation Training on Patients with Severe Craniocerebral Injury. Reflexology And Rehabilitation Medicine, 2022, 3(17): 120-122135.	NO	No adverse reactions reported
126	Jing Peng, Chunlei Qi, Tianying Zhao, Shengnan Li, Hongliang Gao. Effects of Hyperbaric Oxygen Combined with Median Nerve Electrical Stimulation on the Chinese Nanjing Vegetative State Scale and Electroencephalogram in Patients with Chronic Consciousness Disorder. Chinese Sci-tech Journal Database (full-text version) Medicine and Health, 2022(2): 7-9.	NO	No adverse reactions reported
127	Huajiang Deng, Shuang Zhang, Luotong Liu, Liang Liu, Jizhong Han, Ming Guan, Ligang Chen. The effect of median nerve electrical stimulation on awakening comatose children with severe traumatic brain injury and its mechanism. Chinese Journal of Neurosurgery, 2022, 38(7): 688-693.	NO	No adverse reactions reported
128	Ronggang Yang, Feng Yan, Jiangyi Shen. Effect of median nerve electrical stimulation on cerebral blood flow，EEG synek classification and recovery effect in patients with craniocerebral injury. Chinese Journal of Practical Nervous Diseases, 2021, 24(22): 1998-2007.	NO	No adverse reactions reported
129	Aylward PE, McRitchie RJ, West MJ, Chalmers JP. Relative roles of vagal and sympathetic effector mechanisms in the baroreflex control of myocardial contractility in conscious rabbits. Pflugers Arch. 1985;403(1):21-7. doi: 10.1007/bf00583276. PubMed PMID: 3982955.	NO	Not related to this study
130	DiBona GF, Sawin LL. Renal nerve activity in conscious rats during volume expansion and depletion. Am J Physiol. 1985;248(1 Pt 2):F15-23. doi: 10.1152/ajprenal.1985.248.1.F15. PubMed PMID: 3970162.	NO	Not related to this study
131	DiCarlo LA, Jr., Morady F. Evaluation of the patient with syncope. Cardiol Clin. 1985;3(4):499-514. PubMed PMID: 3910234.	NO	Not related to this study
132	Dongfang Ge, Aijing Liu. Application and nursing of electrical stimulation of right median nerve in promoting awakening of patients with craniocerebral injury. Chinese Journal of Clinical Research, 2021, 34(10): 1438-1440.	NO	No adverse reactions reported
133	Xigang Yan, Yunfeng Wang, Jianlin Xu. Clinical efficacy of early right median nerve electrical stimulation for patients with hypertensive cere-bral hemorrhage . Jilin Medical Journal, 2020, 41(9): 2094-2096. DOI: 10.3969/j.issn.1004-0412.2020.09.015.	NO	No adverse reactions reported
134	Jing Jing, Yanping Ma, Wanlin Liu, et al. The efficacy of median nerve electrical stimulation in rehabilitating post-stroke cognitive impairment and its mechanism. Chinese Journal of Physical Medicine and Rehabilitation, 2020, 42(3): 215-220. DOI: 10.3760/cma.j.issn.0254-1424.2020.03.006.	NO	No adverse reactions reported
135	Dongdong Ge, Ming Chen, Ping Xiong. Effect of comprehensive rehabilitation therapy combined with median nerve electrical stimulation on disturbance of consciousness and motor function in patients with severe craniocerebral injury. Bao Jian Wen Hui, 2020(30): 227-229. DOI: 10.3969/j.issn.1671-5217.2020.30.131.	NO	No adverse reactions reported
136	Frank LM, Furgiuele TL, Etheridge JE, Jr. Prediction of chronic vegetative state in children using evoked potentials. Neurology. 1985;35(6):931-4. doi: 10.1212/wnl.35.6.931. PubMed PMID: 4000496.	NO	Not related to this study
137	Hoffmann A. Interaction of bilateral baroreceptor signals in conscious toads. Braz J Med Biol Res. 1985;18(1):55-60. PubMed PMID: 4063548.	NO	Not related to this study
138	Zhuokun Zhu, Bing Meng, Zhenning Wang, Qizhen Weng, Guizeng Chen. Clinical Analysis of Naloxone Hydrochloride Combined with Median Nerve Electrical Stimulation in the Treatment of Cerebral Hemorrhage Coma. Medical Innovation of China, 2019, 16(16): 146-150. DOI: 10.3969/j.issn.1674-4985.2019.16.038.	NO	No adverse reactions reported
139	Ludbrook J, Graham WF, Potocnik SJ. Acute deletion of arterial baroreceptor input in the conscious rabbit. Aust J Exp Biol Med Sci. 1985;63 ( Pt 2):231-40. doi: 10.1038/icb.1985.26. PubMed PMID: 4038206.	NO	Not related to this study
140	Huyin Yang, Mingyang Shen, Yanping Wang, et al. Clinical analysis of continuous right median nerve stimulation promoting resuscitation in coma patients with severe craniocerebral injury. Yiyao Qianyan, 2017, 7(21): 254-255. DOI: 10.3969/j.issn.2095-1752.2017.21.207.	NO	No adverse reactions reported
141	Jinling Li, Kaishou Xu, Cuiling Li, et al.A preliminary study on the clinical application of acupoint median nerve stimulation in pediatrics. World Health Digest, 2012, 9(16): 41-42. DOI: 10.3969/j.issn.1672-5085.2012.16.029.	NO	No adverse reactions reported
142	Haifeng Cha. Analysis on the Efficacy of Median Nerve Electrical Stimulation and Point Acupuncture for the Treatment of Severe Craniocerebral Injury . J Clin Res , 2013(12): 2346-2347, 2348. DOI: 10.3969/j.issn.1671-7171.2013.12.020.	NO	No adverse reactions reported
143	Price MB, DeVroom HL. A quick and easy guide to neurological assessment. J Neurosurg Nurs. 1985;17(5):313-20. doi: 10.1097/01376517-198510000-00007. PubMed PMID: 3850932.	NO	Not related to this study
144	Walser H, Mattle H, Keller HM, Janzer R. Early cortical median nerve somatosensory evoked potentials. Prognostic value in anoxic coma. Arch Neurol. 1985;42(1):32-8. doi: 10.1001/archneur.1985.04060010038013. PubMed PMID: 3966882.	NO	Not related to this study
145	Atlee JL, 3rd, Brownlee SW, Burstrom RE. Conscious-state comparisons of the effects of inhalation anesthetics on specialized atrioventricular conduction times in dogs. Anesthesiology. 1986;64(6):703-10. doi: 10.1097/00000542-198606000-00005. PubMed PMID: 3717634.	NO	Not related to this study
146	Frolenkov GI, Lukoshkova EV, Khayutin VM. Somato-sympathetic response with the extremely high latency in unanesthetized decerebrate frog. J Auton Nerv Syst. 1986;16(1):85-90. doi: 10.1016/0165-1838(86)90053-6. PubMed PMID: 3486203.	NO	Not related to this study
147	Haupt WF. [Cranial muscle activity in dissociated brain death]. Nervenarzt. 1986;57(3):145-8. PubMed PMID: 3960230.	NO	Not related to this study
148	Hsu WH, Bellin SI, Dellmann HD, Hanson CE. Xylazine-ketamine-induced anesthesia in rats and its antagonism by yohimbine. J Am Vet Med Assoc. 1986;189(9):1040-3. PubMed PMID: 3505923.	NO	Not related to this study
149	Kodama N, Sasaki T, Yamanobe K, Kikuchi Y, Kurashima Y. [High position basilar top aneurysm treated via third ventricle]. No Shinkei Geka. 1986;14(10):1277-81. PubMed PMID: 3785570.	NO	Not related to this study
150	Koepke JP, Jones S, DiBona GF. Hypothalamic beta 2-adrenoceptor control of renal sympathetic nerve activity and urinary sodium excretion in conscious, spontaneously hypertensive rats. Circ Res. 1986;58(2):241-8. doi: 10.1161/01.res.58.2.241. PubMed PMID: 3004779.	NO	Not related to this study
151	Koskinen LO. Effect of low intravenous doses of TRH, acid-TRH and cyclo(His-Pro) on cerebral and peripheral blood flows. Br J Pharmacol. 1986;87(3):509-19. doi: 10.1111/j.1476-5381.1986.tb10193.x. PubMed PMID: 3099875; PubMed Central PMCID: PMC1916574.	NO	Not related to this study
152	Krasney JA, Miki K, McAndrews K, Hajduczok G, Curran-Everett D. Peripheral circulatory responses to 96 h of hypoxia in conscious sinoaortic-denervated sheep. Am J Physiol. 1986;250(5 Pt 2):R868-74. doi: 10.1152/ajpregu.1986.250.5.R868. PubMed PMID: 3706571.	NO	Not related to this study
153	le Coz P, Woimant F, George B, Merland JJ, Haguenau M, Pepin B. [Clinical and developmental aspects of small brain stem hematomas. Contribution of x-ray computed tomography]. Rev Neurol (Paris). 1986;142(1):52-60. PubMed PMID: 3704428.	NO	Not related to this study
154	McLaran CJ, Gersh BJ, Osborn MJ, Wood DL, Sugrue DD, Holmes DR, Jr., et al. Increased vagal tone as an isolated finding in patients undergoing electrophysiological testing for recurrent syncope: response to long term anticholinergic agents. Br Heart J. 1986;55(1):53-7. doi: 10.1136/hrt.55.1.53. PubMed PMID: 3947482; PubMed Central PMCID: PMC1232068.	NO	Not related to this study
155	Qiang Huang, Weimin Dai, Yuanqing Jie, et al. Continuous right median nerve stimulation promotes the recovery of coma patients with severe craniocerebral injury: a prospective non-randomized simultaneous case-control study. Chinese Journal of Integrated Traditional and Western Medicine in Intensive and Critical, 2011, 18(3): 138-141. DOI: 10.3969/j.issn.1008-9691.2011.03.004.	NO	No adverse reactions reported
156	Ying Zhang, Shaozhuang Liu, Shiying Jia, et al. Median nerve electrical stimulation therapy for the patients with coma. Medical Journal of Liaoning, 2010, 24(6): 287-288.	NO	No adverse reactions reported
157	Murray PA, Lodato RF, Michael JR. Neural antagonists modulate pulmonary vascular pressure-flow plots in conscious dogs. J Appl Physiol (1985). 1986;60(6):1900-7. doi: 10.1152/jappl.1986.60.6.1900. PubMed PMID: 2873121.	NO	Not related to this study
158	Pagani M, Lombardi F, Guzzetti S, Rimoldi O, Furlan R, Pizzinelli P, et al. Power spectral analysis of heart rate and arterial pressure variabilities as a marker of sympatho-vagal interaction in man and conscious dog. Circ Res. 1986;59(2):178-93. doi: 10.1161/01.res.59.2.178. PubMed PMID: 2874900.	NO	Not related to this study
159	Pélisson D, Prablanc C, Goodale MA, Jeannerod M. Visual control of reaching movements without vision of the limb. II. Evidence of fast unconscious processes correcting the trajectory of the hand to the final position of a double-step stimulus. Exp Brain Res. 1986;62(2):303-11. doi: 10.1007/bf00238849. PubMed PMID: 3709715.	NO	Not related to this study
160	Jianping Tian, Guodong Yang. Clinical observation of awakening decoction combined with electrical stimulation of right median nerve in the treatment of coma patients. Chinese Journal of Integrated Traditional and Western Medicine in Intensive and Critical Care, 2010, 17(2): 111-112. DOI: 10.3969/j.issn.1008-9691.2010.02.016.	NO	No adverse reactions reported
161	Rafikov AM, Kasumov RD, Kokin GS, Pokrovskaia AI, Bersnev VP. [Hyperbaric oxygenation in neurotraumatology]. Zh Vopr Neirokhir Im N N Burdenko. 1986(5):27-32. PubMed PMID: 3799125.	NO	Not related to this study
162	Szalay L, Colindres RE, Jackson R, Gottschalk CW. Effects of chronic renal denervation in conscious restrained rats. Int Urol Nephrol. 1986;18(1):3-18. doi: 10.1007/bf02082643. PubMed PMID: 3721762.	NO	Not related to this study
163	Uchihara T, Kanda T, Yamada M, Yoshihara M, Tsukagoshi H, Watabiki S, et al. [A case of consciousness disturbance and polyneuropathy after exposure to paraquat and its nerve biopsy findings]. Rinsho Shinkeigaku. 1986;26(3):237-40. PubMed PMID: 3015471.	NO	Not related to this study
164	Brillman J, Sanders A, Otto CW, Fahmy H, Bragg S, Ewy GA. Comparison of epinephrine and phenylephrine for resuscitation and neurologic outcome of cardiac arrest in dogs. Ann Emerg Med. 1987;16(1):11-7. doi: 10.1016/s0196-0644(87)80278-0. PubMed PMID: 3800061.	NO	Not related to this study
165	Deping Lu.Clinical observation of the effect of multi-sensory stimulation combined with MNES on awakening coma patients with traumatic brain injury. Chengde Medical University, 2021.	NO	No adverse reactions reported
166	Conn RA, Cofield RH, Byer DE, Linstromberg JW. Interscalene block anesthesia for shoulder surgery. Clin Orthop Relat Res. 1987(216):94-8. PubMed PMID: 3815976.	NO	Not related to this study
167	Criscione L, Cave A, Burdet R, Hofbauer KG. Absence of reflex sympathetic activation by the selective renal vasodilator CGP 22979A in the conscious rat. Clin Exp Hypertens A. 1987;9 Suppl 1:319-26. doi: 10.3109/10641968709160182. PubMed PMID: 3677458.	NO	Not related to this study
168	Drummond JC, Todd MM, Schubert A, Sang H. Effect of the acute administration of high dose pentobarbital on human brain stem auditory and median nerve somatosensory evoked responses. Neurosurgery. 1987;20(6):830-5. doi: 10.1227/00006123-198706000-00002. PubMed PMID: 3614561.	NO	Not related to this study
169	Federici A, Sorrentino G, Sambati R, Di Benedetta C. Relation between the aortic pressure and the cardiac cycle in different neurovegetative conditions in the conscious dog. Funct Neurol. 1987;2(4):445-9. PubMed PMID: 3443367.	NO	Not related to this study
170	Ganji S, Peters G, Frazier E. Alpha-coma: clinical and evoked potential studies. Clin Electroencephalogr. 1987;18(3):103-13. PubMed PMID: 3652461.	NO	Not related to this study
171	Mengyang Liu. An Observation on the Effect of Electrical Stimulation of the Right Median Nerve Combined with Hyperbaric Oxygen on Awakening in Coma Patients with Intracerebral Hemorrhag. Shaanxi: Xi'an Medical University, 2021.	NO	The incidence of adverse reactions was 0%
172	Longjun Fang. Effects of median nerve electrical stimulation with different pulse duration on patients with disorders of consciousnes. Medical Department of Nanchang University, 2020.	NO	No adverse reactions reported
173	Dingting Peng. Efficacy Analysis of Electrical Stimulation of the Right Median Nerve on Awakening Coma after Spontaneous Intracerebral Hemorrhage Surgery in the Basal Ganglia Region. Hunan: Hunan Normal University, 2019.	NO	No adverse reactions reported
174	Ying Jia. The Preliminary Study on the Early Awakening Therapy for the Coma Patients Secondary to the Traumatic Brain Injury with the Right Median Nerve Stimulation. Tianjin: Tianjin Medical University, 2019.	NO	No adverse reactions reported
175	Haupt WF. [Multimodality evoked potentials and brain death. Prerequisites, findings and problems]. Nervenarzt. 1987;58(11):653-7. PubMed PMID: 3696307.	NO	Not related to this study
176	Head GA, McCarty R. Vagal and sympathetic components of the heart rate range and gain of the baroreceptor-heart rate reflex in conscious rats. J Auton Nerv Syst. 1987;21(2-3):203-13. doi: 10.1016/0165-1838(87)90023-3. PubMed PMID: 3450695.	NO	Not related to this study
177	Kirchheim H, Ehmke H, Fischer S, Löwe W, Persson P. Sympathetic modulation of the pressure-dependent renin release in conscious dogs. Clin Exp Hypertens A. 1987;9 Suppl 1:167-80. doi: 10.3109/10641968709160172. PubMed PMID: 3315324.	NO	Not related to this study
178	Koepke JP, Jones S, DiBona GF. Alpha 2-adrenoceptors in amygdala control renal sympathetic nerve activity and renal function in conscious spontaneously hypertensive rats. Brain Res. 1987;404(1-2):80-8. doi: 10.1016/0006-8993(87)91357-6. PubMed PMID: 3032344.	NO	Not related to this study
179	Lacour M, Borel L, Barthélémy J, Harlay F, Xerri C. Dynamic properties of the vertical otolith neck reflexes in the alert cat. Exp Brain Res. 1987;65(3):559-68. doi: 10.1007/bf00235979. PubMed PMID: 3556484.	NO	Not related to this study
180	Morris M, Kapoor V, Chalmers J. Plasma neuropeptide Y concentration is increased after hemorrhage in conscious rats: relative contributions of sympathetic nerves and the adrenal medulla. J Cardiovasc Pharmacol. 1987;9(5):541-5. doi: 10.1097/00005344-198705000-00006. PubMed PMID: 2439834.	NO	Not related to this study
181	Motozaki T, Otuka S, Sato S, Nakao S, Ban S, Fukumitsu T, et al. [Preoperative embolization with gelfoam powder for intracranial meningioma causing unusual peritumoral hemorrhage--with reference to the mechanism of hemorrhage]. No Shinkei Geka. 1987;15(1):95-101. PubMed PMID: 3822072.	NO	Not related to this study
182	Smits JF, Kleinjans JC, Janssen BJ, Struyker-Boudier HA. Characterization of hypertension induced by long-term intrarenal norepinephrine infusion in conscious rats. Clin Exp Hypertens A. 1987;9 Suppl 1:197-209. doi: 10.3109/10641968709160174. PubMed PMID: 3677452.	NO	Not related to this study
183	Yagishita T, Kojima S, Arai K, Hirayama K, Akai J, Takemura K. [Dementia and disturbance of consciousness in thalamic degeneration]. No To Shinkei. 1987;39(1):79-85. PubMed PMID: 3828143.	NO	Not related to this study
184	De Domenico P, Musolino R, Di Rosa AE, Serra S, Bonanzinga MM, Gallitto G, et al. Tuberculous meningitis: a retrospective survey of 22 cases. Ital J Neurol Sci. 1988;9(5):477-82. doi: 10.1007/bf02337166. PubMed PMID: 3215749.	NO	Not related to this study
185	Delacour JL, Floriot C, Wagschal G, Ritz A, Faller JP, Daoudal P, et al. [The locked-in syndrome]. Ann Fr Anesth Reanim. 1988;7(5):433-6. doi: 10.1016/s0750-7658(88)80065-0. PubMed PMID: 3061329.	NO	Not related to this study
186	Delle M, Thorén P, Sonander H, Majcherszyk S, Ricksten SE. Postganglionic sympathetic nerve activity in halothane-anaesthetized rats during controlled and spontaneous ventilation. Acta Anaesthesiol Scand. 1988;32(5):413-9. doi: 10.1111/j.1399-6576.1988.tb02757.x. PubMed PMID: 3414350.	NO	Not related to this study
187	Feuerman T, Wackym PA, Gade GF, Becker DP. Value of skull radiography, head computed tomographic scanning, and admission for observation in cases of minor head injury. Neurosurgery. 1988;22(3):449-53. doi: 10.1227/00006123-198803000-00001. PubMed PMID: 3258961.	NO	Not related to this study
188	Haupt WF. [Prognostic value of multimodal evoked potentials in neurologic intensive care patients]. Klin Wochenschr. 1988;66 Suppl 14:53-61. PubMed PMID: 3392902.	NO	Not related to this study
189	Hsu CY, Norris JW, Hogan EL, Bladin P, Dinsdale HB, Yatsu FM, et al. Pentoxifylline in acute nonhemorrhagic stroke. A randomized, placebo-controlled double-blind trial. Stroke. 1988;19(6):716-22. doi: 10.1161/01.str.19.6.716. PubMed PMID: 3287703.	NO	Not related to this study
190	Hubbard JW, Buchholz RA, Reed K, Nathan MA, Keeton TK. Changes in plasma catecholamines and plasma renin activity during hypotension in conscious rats with lesions of the nucleus tractus solitarii. J Auton Nerv Syst. 1988;22(2):97-106. doi: 10.1016/0165-1838(88)90083-5. PubMed PMID: 3288690.	NO	Not related to this study
191	Kawahara N, Karima R, Natori J, Komiyama T, Nishida M, Ishikawa Y, et al. [Clinical significance of serial monitoring of short-latency somatosensory evoked potential in head injury with special reference to intracranial hypertension]. No Shinkei Geka. 1988;16(9):1059-66. PubMed PMID: 3205366.	NO	Not related to this study
192	Kochs E, Blanc I, Werner C, Schulte am Esch J. [The electroencephalogram and somatosensory evoked potentials following intravenous administration of 0.5 mg/Kg ketamine]. Anaesthesist. 1988;37(10):625-30. PubMed PMID: 3213937.	NO	Not related to this study
193	Koga N, Kadota Y, Hatashita S, Hosaka Y, Sugimura J, Sakakibara T, et al. [A case of clivus chordoma showing hemorrhage in the posterior fossa]. No Shinkei Geka. 1988;16(12):1417-21. PubMed PMID: 3067108.	NO	Not related to this study
194	Lagerlund TD, Harper CM, Jr., Sharbrough FW, Westmoreland BF, Dale AJ. An electroencephalographic study of glossopharyngeal neuralgia with syncope. Arch Neurol. 1988;45(4):472-5. doi: 10.1001/archneur.1988.00520280126031. PubMed PMID: 3355404.	NO	Not related to this study
195	Leiguarda R, Berthier M, Starkstein S, Nogués M, Lylyk P. Ischemic infarction in 25 children with tuberculous meningitis. Stroke. 1988;19(2):200-4. doi: 10.1161/01.str.19.2.200. PubMed PMID: 3344536.	NO	No adverse reactions reported
196	Morita H, Nishida Y, Motochigawa H, Uemura N, Hosomi H, Vatner SF. Opiate receptor-mediated decrease in renal nerve activity during hypotensive hemorrhage in conscious rabbits. Circ Res. 1988;63(1):165-72. doi: 10.1161/01.res.63.1.165. PubMed PMID: 2838203.	NO	Not related to this study
197	Muraishi K, Sugita K, Fujiwara S, Suzuki J, Izumiyama T, Okazaki T. [Allergic granulomatous angiitis with subarachnoid hemorrhage--a case report]. No Shinkei Geka. 1988;16(5 Suppl):463-7. PubMed PMID: 3398997.	NO	case report
198	Nakamura Y, Toya S, Nakatsukasa M, Ibata Y, Tamura K, Takase M. [A case of alpha coma in acute brainstem dysfunction--consecutive electroencephalograms and evoked potentials]. No To Shinkei. 1988;40(8):753-8. PubMed PMID: 3179089.	NO	Not related to this study
199	Nau HE, Wiedemayer H, Dalbah A, Engel W, Mais J. [The value of evoked potentials in the neurosurgical intensive care unit]. Neurochirurgia (Stuttg). 1988;31 Suppl 1:170-4. doi: 10.1055/s-2008-1053929. PubMed PMID: 3231284.	NO	Not related to this study
200	Nishizaki T, Tamaki N, Fujiwara H, Matsumoto S. Posterior fossa subdural effusion due to head trauma. Neurosurgery. 1988;23(1):81-4. doi: 10.1227/00006123-198807000-00013. PubMed PMID: 3173666.	NO	Not related to this study
201	Peters J, Breuksch E, Kousoulis L, Krossa M, Arndt JO. Regional skin temperatures associated with total sympathetic blockade in conscious dogs. Br J Anaesth. 1988;61(5):617-24. doi: 10.1093/bja/61.5.617. PubMed PMID: 3207534.	NO	Not related to this study
202	Rumpl E, Prugger M, Gerstenbrand F, Brunhuber W, Badry F, Hackl JM. Central somatosensory conduction time and acoustic brainstem transmission time in post-traumatic coma. J Clin Neurophysiol. 1988;5(3):237-60. doi: 10.1097/00004691-198807000-00002. PubMed PMID: 2844849.	NO	Not related to this study
203	Blanc JJ, Genet L, Forneiro I, Mansourati J, Mottier D, Cleuziou A, et al. [Short loss of consciousness: etiology and diagnostic approach. Results of a prospective study]. Presse Med. 1989;18(18):923-6. PubMed PMID: 2524780.	NO	Not related to this study
204	Jiafu Chen. Study of the clinical effect of early right median nerve electrical stimulation to hypertensive intracerebral hemorrhage-induced coma. Anhui: Anhui Medical University, 2019.	NO	No adverse reactions reported
205	Gao ML, Zhang JM, Liu YR. [The effect of electrical stimulation of the head of caudate nociceptive neuronal activities in the mesencephalon reticular formation and its relation to the acupuncture effect]. Zhen Ci Yan Jiu. 1989;14(4):414-9. PubMed PMID: 2517603.	NO	Not related to this study
206	Han SH, Roh JK, Myung HJ. Mesencephalic hemorrhage--a report of 3 cases. J Korean Med Sci. 1989;4(1):1-5. doi: 10.3346/jkms.1989.4.1.1. PubMed PMID: 2789733; PubMed Central PMCID: PMC3053681.	NO	Not related to this study
207	Xizhen Wang.Clinical Study of Acupuncture Combined with Median Nerve：Electrical Stimulation on Awakening in Coma Patients with Early Severe Traumatic Brain Injury. Fujian: Fujian University of Traditional Chinese Medicine, 2018.	NO	The incidence of adverse reactions was 0%
208	Wendong You. The Effect of Right Median Nerve Electrical Stimulation on the Brain Electrical Activity of Coma Patients after Traumatic Brain Injury. Shanghai: Shanghai Jiao Tong University, 2016.	NO	No adverse reactions reported
209	Yang Chuyan.The clinical and mechanism research of rehabilitation treatment on disturbance of consciousness and cognitive disorderafter traumatic brain injury. Jiangxi: Nanchang University, 2016. DOI: 10.7666/d.D01016361.	NO	No adverse reactions reported
210	Ping Xu. Clinical Study on Median Nerve Electrical Stimulation Therapy in Improving the level of Consciousness of Patients in Coma Caused by Head Traumas. Jiangsu: Soochow University, 2004. DOI: 10.7666/d.y645423.	NO	No adverse reactions reported
211	Mingyang Shen.Clinical effect of electrical stimulation of right median nerve on coma patients with hypertensive intracerebral hemorrhage after operation. Nanjing Medical University, 2017.	NO	No adverse reactions reported
212	Zhe Yang. Clinical observation on the effect of electrical stimulation of right median nerve in hyperbaric oxygen chamber on patients with severe disturbance of consciousness caused by brain injury . Hebei Medical University, 2019.	NO	No adverse reactions reported
213	Long Sun. Primary Study on Pericardium Meridian of Hand-Jueyin Stimulation Therapy in Improving the Level of Consciousness for the Patients of Brain Coma . Beijing: Beijing University of Chinese Medicine, 2008.	NO	No adverse reactions reported
214	Lewis SJ, Barres C, Jacob HJ, Ohta H, Brody MJ. Cardiovascular effects of the N-methyl-D-aspartate receptor antagonist MK-801 in conscious rats. Hypertension. 1989;13(6 Pt 2):759-65. doi: 10.1161/01.hyp.13.6.759. PubMed PMID: 2544522.	NO	Not related to this study
215	Lock M. Words of fear, words of power: nerves and the awakening of political consciousness. Med Anthropol. 1989;11(1):79-90. doi: 10.1080/01459740.1989.9965983. PubMed PMID: 2657308.	NO	Not related to this study
216	Marelli RA, Hillel AD. Effects of general anesthesia on the human blink reflex. Head Neck. 1989;11(2):137-49. doi: 10.1002/hed.2880110207. PubMed PMID: 2722491.	NO	Not related to this study
217	Nagaseki Y, Shimizu T, Kakizawa T, Fukamachi A, Nukui H. Primary internal ophthalmoplegia due to head injury. Acta Neurochir (Wien). 1989;97(3-4):117-22. doi: 10.1007/bf01772821. PubMed PMID: 2718803.	NO	Not related to this study
218	Miao Yu. Clinical study of acupoint combined with electrical stimulation of right median nerve in the treatment of coma patients with severe brain injury. Shanghai: Shanghai University of Traditional Chinese Medicine, 2016.	NO	No adverse reactions reported
219	Liu YS, Liu ZB, Yang Z, Zhao L, Li HL. Clinical efficacy of hyperbaric oxygen combined with different timings of right median-nerve electrical stimulation in patients with brain injury-induced disorders of consciousness. Brain Behav. 2022 Sep;12(9):e2716. doi: 10.1002/brb3.2716.	NO	No adverse reactions reported
220	Xiong Q, Le K, Tang Y, Ye W, Wang Y, Zhong Y, Zhou Y, Feng Z. Effect of single and combined median nerve stimulation and repetitive transcranial magnetic stimulation in patients with prolonged disorders of consciousness: a prospective, randomized, single-blinded, controlled trial. Front Aging Neurosci. 2023 Apr 24;15:1112768. doi: 10.3389/fnagi.2023.1112768.	NO	No adverse reactions reported
221	Peri CV, Shaffrey ME, Farace E, Cooper E, Alves WM, Cooper JB, Young JS, Jane JA. Pilot study of electrical stimulation on median nerve in comatose severe brain injured patients: 3-month outcome. Brain Inj. 2001 Oct;15(10):903-10. doi: 10.1080/02699050110065709	NO	No adverse reactions reported
222	Liu JT, Lee JK, Chang PJ, Sun CM. Increased regional cerebral perfusion in contralateral motor and somatosensory areas after median nerve stimulation therapy. Acta Neurochir Suppl. 2008;101:65-70. doi: 10.1007/978-3-211-78205-7_11.	NO	No adverse reactions reported
223	Zeitlhofer J, Steiner M, Zadrobilek E, Häusl E, Sporn P, Asenbaum S, et al. [Evoked potentials in the follow-up and prognosis of patients with craniocerebral trauma]. Anaesthesist. 1989;38(1):10-5. PubMed PMID: 2919747.	NO	Not related to this study
224	Chapman SL, Brena SF. Patterns of conscious failure to provide accurate self-report data in patients with low back pain. Clin J Pain. 1990;6(3):178-90. doi: 10.1097/00002508-199009000-00004. PubMed PMID: 2152011.	NO	Not related to this study
225	Cheng CP, Freeman GL, Santamore WP, Constantinescu MS, Little WC. Effect of loading conditions, contractile state, and heart rate on early diastolic left ventricular filling in conscious dogs. Circ Res. 1990;66(3):814-23. doi: 10.1161/01.res.66.3.814. PubMed PMID: 1689618.	NO	Not related to this study
226	ChiCTR. The awakening effect of neuromodulation technology on patients with disorders of consciousness: a multi-center, double blind, randomized controlled clinical trial.WHO ICTRP,2021	NO	Result not released
227	ChiCTR. A prospective study of prognosis in Children with Disorder of consciousness and Wake-promoting actions of median nerve stimulation of DoC in children. WHO ICTRP,2018	NO	Result not released
228	ChiCTR. Effect of electro-acupuncture on median nerve stimulation for patients with stroke coma treatment. WHO ICTRP,2021	NO	Result not released
229	RenJi Hospital. Asia Coma Electrical Stimulation (the ACES Trial) (ACES). CT.gov. 2016	NO	Result not released
230	ChiCTR. The difference of cerebellar fastigial nucleus stimulation and median nerve electrical stimulation on cerebral cortex activation. WHO ICTRP,2022	NO	Result not released
231	Grossi D, Buonomo C, Mirizzi F, Santostasi R, Simone F. Electroencephalographic and electrocardiographic features of vasovagal syncope induced by head-up tilt. Funct Neurol. 1990;5(3):257-60. PubMed PMID: 2283099.	NO	Not related to this study
232	Handa T, Hashizume Y, Mutsuga N, Takahashi I, Nishimura M. [An adult case of malignant choroid plexus papilloma in the lateral ventricle and the cerebellopontine angle revealed simultaneously]. No Shinkei Geka. 1990;18(8):751-6. PubMed PMID: 2215870.	NO	Not related to this study
233	Houlden DA, Li C, Schwartz ML, Katic M. Median nerve somatosensory evoked potentials and the Glasgow Coma Scale as predictors of outcome in comatose patients with head injuries. Neurosurgery. 1990;27(5):701-7; discussion 7-8. doi: 10.1097/00006123-199011000-00006. PubMed PMID: 2259399.	NO	Not related to this study
234	Huber M, Hojer C, Schröder R. [Clinical and pathologic-anatomic findings in acute basilar thromboses. A study of 30 autopsy verified cases]. Nervenarzt. 1990;61(2):83-7. PubMed PMID: 2320194.	NO	Not related to this study
235	Irisawa T, Souma T, Yokosawa T, Iwamatsu T. [Subdural hematoma following surgery of an aneurysm of the diverticulum of the ductus arteriosus with partial cardiopulmonary bypass]. Nihon Kyobu Geka Gakkai Zasshi. 1990;38(9):1517-20. PubMed PMID: 2123227.	NO	Not related to this study
236	Isaacson JS, Reid IA. Importance of endogenous angiotensin II in the cardiovascular responses to sympathetic stimulation in conscious rabbits. Circ Res. 1990;66(3):662-71. doi: 10.1161/01.res.66.3.662. PubMed PMID: 2407370.	NO	Not related to this study
237	Korner PI, Oliver JR, Zhu JL, Gipps J, Hanneman F. Autonomic, hormonal, and local circulatory effects of hemorrhage in conscious rabbits. Am J Physiol. 1990;258(1 Pt 2):H229-39. doi: 10.1152/ajpheart.1990.258.1.H229. PubMed PMID: 1967913.	NO	Not related to this study
238	Kuroda R, Nakatani J, Yorimae A, Nakao Y, Ohtori T. Clinical experience of intraorbital optic nerve sheath meningioma--report of eight cases. Neurol Med Chir (Tokyo). 1990;30(7):468-75. doi: 10.2176/nmc.30.468. PubMed PMID: 1701857.	NO	Not related to this study
239	Kuwabara S, Watanabe Y, Sato A, Nakajima M, Hirayama K. [Somatosensory evoked potentials in patients with hypoxic coma--correlation with neurologic prognosis]. Rinsho Shinkeigaku. 1990;30(9):956-60. PubMed PMID: 2265505.	NO	Not related to this study
240	Luccas FJ, Lopes JA, Plastino FR, Knobel E. [Neurophysiological evaluation using multimodal sensory evoked potentials in patients in coma: general aspects]. Arq Neuropsiquiatr. 1990;48(3):320-8. doi: 10.1590/s0004-282x1990000300009. PubMed PMID: 2264787.	NO	Not related to this study
241	Marks ES, Ohman KP, Keiser HR. Atrial natriuretic factor (ANF 103-126) enhances volume- and pressor-induced heart rate response in the conscious rat. Acta Physiol Scand. 1990;138(2):161-5. doi: 10.1111/j.1748-1716.1990.tb08828.x. PubMed PMID: 2138404.	NO	Not related to this study
242	Mineno M, Shiozawa Z, Tsunoda S, Kobayashi M, Yamada H. [Magnetic resonance imaging of rheumatoid pannus in cranio-vertebral synovial joints--report of an operated case]. Rinsho Shinkeigaku. 1990;30(5):567-70. PubMed PMID: 2401118.	NO	Not related to this study
243	Minokura K, Inoue T, Nagamine Y. [Glossopharyngeal neurinoma causing symptomatic hemorrhage: case report]. No Shinkei Geka. 1990;18(7):659-63. PubMed PMID: 2203991.	NO	case report
244	Nagao S, Kawai N, Ohomoto T, Oohashi T. [A case of intrasellar and suprasellar meningioma with hypopituitarism]. No Shinkei Geka. 1990;18(7):637-42. PubMed PMID: 2203990.	NO	Not related to this study
245	Noszczyk W, Andziak P, Zawadzki A. [Indications for and results of treatment of carotid artery stenosis]. Pol Tyg Lek. 1990;45(1-3):21-5. PubMed PMID: 2399185.	NO	Not related to this study
246	Patel MB, Hintze TH. Atriopeptin 24 regulates myocardial function via Frank-Starling mechanism in conscious dogs. Am J Physiol. 1990;258(1 Pt 2):H183-90. doi: 10.1152/ajpheart.1990.258.1.H183. PubMed PMID: 2137297.	NO	Not related to this study
247	Shen YT, Knight DR, Thomas JX, Jr., Vatner SF. Relative roles of cardiac receptors and arterial baroreceptors during hemorrhage in conscious dogs. Circ Res. 1990;66(2):397-405. doi: 10.1161/01.res.66.2.397. PubMed PMID: 2297811.	NO	Not related to this study
248	Sonnet ML, Perrot D, Bouffard Y, Floret D, Fournet A, Motin J. [Early somatosensory and auditory evoked potentials in anoxic coma. Role in evaluating and prognostic value]. Presse Med. 1990;19(4):166-9. PubMed PMID: 2137601.	NO	Not related to this study
249	Westerink BH, De Vries JB, Duran R. Use of microdialysis for monitoring tyrosine hydroxylase activity in the brain of conscious rats. J Neurochem. 1990;54(2):381-7. doi: 10.1111/j.1471-4159.1990.tb01884.x. PubMed PMID: 1967629.	NO	Not related to this study
250	ChiCTR. Role of peripheral nerve electrical stimulation in improving arousal/wakefulness and response in patients who are in states of impaired consciousness. WHO ICTRP,2014	NO	Result not released
251	Facco E, Baratto F, Munari M, Donà B, Casartelli Liviero M, Behr AU, et al. Sensorimotor central conduction time in comatose patients. Electroencephalogr Clin Neurophysiol. 1991;80(6):469-76. doi: 10.1016/0168-5597(91)90128-k. PubMed PMID: 1720722.	NO	Not related to this study
252	Facco E, Munari M, Donà B, Baratto F, Fiore D, Behr AU, et al. Spatial mapping of SEP in comatose patients: improved outcome prediction by combined parietal N20 and frontal N30 analysis. Brain Topogr. 1991;3(4):447-55. doi: 10.1007/bf01129004. PubMed PMID: 1742161.	NO	Not related to this study
253	Fitzpatrick A, Theodorakis G, Ahmed R, Williams T, Sutton R. Dual chamber pacing aborts vasovagal syncope induced by head-up 60 degrees tilt. Pacing Clin Electrophysiol. 1991;14(1):13-9. doi: 10.1111/j.1540-8159.1991.tb04042.x. PubMed PMID: 1705328.	NO	Not related to this study
254	Philip A DeFina. Improving outcomes of severe disorders of consciousness. Restor Neurol Neurosci, 2010	NO	patients did not experience adverse effects
255	Yanli Duan. Clinical observation on the treatment of chronic confusion by acupuncture method of awakening consciousness Combined with median nerve electrical stimulation. Journal of Aerospace Medicine. 2023, 34(8): 969-971, 1024. DOI: 10.3969/j.issn.2095-1434.2023.08.028.	YES
256	Yi Wang, Xuehui Zhou, Hengbo Cheng. Effects of Xingnaojing combined with median nerve electrical stimulation on coma patients with cerebral hemorrhage. Journal of Modern Electrophysiology. 2022, 29(4): 230-234. DOI: 10.3969/j.issn.1672-0458.2022.04.008.	YES
257	Zhihai Wang, Bo Tu, Liling Guo. Experience of Non-invasive Electrical/Magnetic Stimulation in the Treatment of Chronic Consciousness Disorders after Traumatic Brain Injury. Chinese Journal of Clinical Neurosurgery. 2022, 27(8): 680-682. DOI: 10.13798/j.issn.1009-153X.2022.08.018.	NO	Not RCT
258	Hilz MJ, Litscher G, Weis M, Claus D, Druschky KF, Pfurtscheller G, et al. Continuous multivariable monitoring in neurological intensive care patients--preliminary reports on four cases. Intensive Care Med. 1991;17(2):87-93. doi: 10.1007/bf01691429. PubMed PMID: 1865042.	NO	Not related to this study
259	Hussain SN, Ward ME, Gatensby AG, Roussos C, Deschamps A. Respiratory muscle activation by limb muscle afferent stimulation in anesthetized dogs. Respir Physiol. 1991;84(2):185-98. doi: 10.1016/0034-5687(91)90116-z. PubMed PMID: 1876759.	NO	Not related to this study
260	Jiménez-Mejías ME, Fernández A, Alfaro E, Regordan C, Pachón Díaz J. [Cryptococcosis of the central nervous system. Clinical and diagnostic characteristics]. Med Clin (Barc). 1991;97(16):604-8. PubMed PMID: 1766280.	NO	Not related to this study
261	Kannan H, Nakamura T, Jin XJ, Hayashida Y, Yamashita H. Effects of centrally administered angiotensin on sympathetic nerve activity and blood flow to the kidney in conscious rats. J Auton Nerv Syst. 1991;34(2-3):201-10. doi: 10.1016/0165-1838(91)90086-i. PubMed PMID: 1918810.	NO	Not related to this study
262	Kho HG, Eijk RJ, Kapteijns WM, van Egmond J. Acupuncture and transcutaneous stimulation analgesia in comparison with moderate-dose fentanyl anaesthesia in major surgery. Clinical efficacy and influence on recovery and morbidity. Anaesthesia. 1991;46(2):129-35. doi: 10.1111/j.1365-2044.1991.tb09359.x. PubMed PMID: 1908190.	NO	Not related to this study
263	Kinjo T, Mukawa J, Miyagi K, Sakihara E. [Total removal of hypothalamic glioma 15 years after irradiation of right optic glioma]. No Shinkei Geka. 1991;19(11):1085-9. PubMed PMID: 1762660.	NO	Not related to this study
264	Komori T, Yamane K, Nagayama T, Shibata K, Nozaki H, Takeuchi M. [A case of delayed myeloneuropathy due to malathion intoxication]. No To Shinkei. 1991;43(10):969-74. PubMed PMID: 1665979.	NO	Not related to this study
265	Kovala T, Tolonen U, Pyhtinen J. A prospective 1 year follow-up study with somatosensory potentials evoked by stimulation of the posterior tibial nerve in patients with supratentorial cerebral infarction. Electroencephalogr Clin Neurophysiol. 1991;80(4):262-75. doi: 10.1016/0168-5597(91)90109-b. PubMed PMID: 1713836.	NO	A prospective 1 year follow-up study
266	Matsuura T, Aimoto Y, Moriwaka F, Tashiro K, Nonomura K. [A case of Kennedy-Alter-Sung syndrome with type IIa hyperlipidemia--study on sex hormone receptor and lipid metabolism]. Rinsho Shinkeigaku. 1991;31(3):291-5. PubMed PMID: 1893668.	NO	Not related to this study
267	Mohamed A, McLeod JG, Hallinan J. Superior sagittal sinus thrombosis. Clin Exp Neurol. 1991;28:23-36. PubMed PMID: 1821832.	NO	Not related to this study
268	Morita H, Nishida Y, Hosomi H. Neural control of urinary sodium excretion during hypertonic NaCl load in conscious rabbits: role of renal and hepatic nerves and baroreceptors. J Auton Nerv Syst. 1991;34(2-3):157-69. doi: 10.1016/0165-1838(91)90082-e. PubMed PMID: 1918808.	NO	Not related to this study
269	Nagatani K, Waga S, Nakagawa Y. Mutism after removal of a vermian medulloblastoma: cerebellar mutism. Surg Neurol. 1991;36(4):307-9. doi: 10.1016/0090-3019(91)90094-p. PubMed PMID: 1948632.	NO	Not related to this study
270	Nakamura S, Kawasaki H, Takasaki K. Effects of natriuretic peptides on the centrally mediated pressor response to clonidine in freely moving rats. Jpn J Pharmacol. 1991;57(3):443-6. doi: 10.1254/jjp.57.443. PubMed PMID: 1839909.	NO	Not related to this study
271	O'Donnell CP, Scheuer DA, Keil LC, Thrasher TN. Cardiac nerve blockade by infusion of procaine into the pericardial space of conscious dogs. Am J Physiol. 1991;260(6 Pt 2):R1176-82. doi: 10.1152/ajpregu.1991.260.6.R1176. PubMed PMID: 1647701.	NO	Not related to this study
272	Onaya M, Tominaga I, Kato Y, Endo T, Nakamura T, Kasahara M, et al. [Diffuse axonal injury (DAI) in an autopsy case of head trauma with long survival]. No To Shinkei. 1991;43(3):283-7. PubMed PMID: 1863485.	NO	Not related to this study
273	Peterson TV, Benjamin BA, Hurst NL, Euler CG. Renal nerves and postprandial renal excretion in the conscious monkey. Am J Physiol. 1991;261(5 Pt 2):R1197-203. doi: 10.1152/ajpregu.1991.261.5.R1197. PubMed PMID: 1951768.	NO	Not related to this study
274	Rakovic D. Neural networks, brainwaves, and ionic structures: acupuncture vs. altered states of consciousness. Acupunct Electrother Res. 1991;16(3-4):89-99. doi: 10.3727/036012991816357928. PubMed PMID: 1685625.	NO	Not related to this study
275	Schultz G, Melzack R. The Charles Bonnet syndrome: 'phantom visual images'. Perception. 1991;20(6):809-25. doi: 10.1068/p200809. PubMed PMID: 1816537.	NO	Not related to this study
276	Synek VM, Trubuhovich RV. Important abnormalities in recordings of somatosensory evoked potentials in coma. Clin Electroencephalogr. 1991;22(2):118-26. doi: 10.1177/155005949102200213. PubMed PMID: 2032345.	NO	Not related to this study
277	Cusumano S, Paolin A, Di Paola F, Boccaletto F, Simini G, Palermo F, et al. Assessing brain function in post-traumatic coma by means of bit-mapped SEPs, BAEPs, CT, SPET and clinical scores. Prognostic implications. Electroencephalogr Clin Neurophysiol. 1992;84(6):499-514. doi: 10.1016/0168-5597(92)90039-e. PubMed PMID: 1280196.	NO	Not related to this study
278	Eadie MJ. XIXth century pre-Jacksonian concepts of epileptogenesis. Clin Exp Neurol. 1992;29:26-31. PubMed PMID: 1343867.	NO	Not related to this study
279	Evans RW. The postconcussion syndrome and the sequelae of mild head injury. Neurol Clin. 1992;10(4):815-47. PubMed PMID: 1435659.	NO	Not related to this study
280	Gilmore R. Somatosensory evoked potential testing in infants and children. J Clin Neurophysiol. 1992;9(3):324-41. doi: 10.1097/00004691-199207010-00002. PubMed PMID: 1517402.	NO	Not related to this study
281	Hata T, Sano A, Nakagawa M, Kakimoto Y. [A case of reversible encephalopathy caused by tegafur]. No To Shinkei. 1992;44(2):173-5. PubMed PMID: 1567738.	NO	Not related to this study
282	Hendarto SK, Hadinegoro SR. Dengue encephalopathy. Acta Paediatr Jpn. 1992;34(3):350-7. doi: 10.1111/j.1442-200x.1992.tb00971.x. PubMed PMID: 1509881.	NO	Not related to this study
283	Herb E, Thyen U. Mutism after cerebellar medulloblastoma surgery. Neuropediatrics. 1992;23(3):144-6. doi: 10.1055/s-2008-1071330. PubMed PMID: 1641081.	NO	Not related to this study
284	Hisano T, Takashima S, Onuma T, Muraoka I, Adachi N, Yoshino A, et al. [A patient with gigantic heterotopic gray matter with epileptic seizures]. No To Shinkei. 1992;44(5):463-7. PubMed PMID: 1520566.	NO	Not related to this study
285	Houlden DA, Schwartz ML, Klettke KA. Neurophysiologic diagnosis in uncooperative trauma patients: confounding factors. J Trauma. 1992;33(2):244-51. doi: 10.1097/00005373-199208000-00014. PubMed PMID: 1507289.	NO	Not related to this study
286	Latson TW, McCarroll SM, Mirhej MA, Hyndman VA, Whitten CW, Lipton JM. Effects of three anesthetic induction techniques on heart rate variability. J Clin Anesth. 1992;4(4):265-76. doi: 10.1016/0952-8180(92)90127-m. PubMed PMID: 1419006.	NO	Not related to this study
287	Lightfoot JT, Thakor N, Biswijit S, Hanley DF. Presyncope caused by central hypovolaemia is not preceded by evoked potential alterations. Clin Physiol. 1992;12(3):267-75. doi: 10.1111/j.1475-097x.1992.tb00832.x. PubMed PMID: 1606810.	NO	Not related to this study
288	Lynch DR, Dawson TM, Raps EC, Galetta SL. Risk factors for the neurologic complications associated with aortic aneurysms. Arch Neurol. 1992;49(3):284-8. doi: 10.1001/archneur.1992.00530270098025. PubMed PMID: 1311168.	NO	Not related to this study
289	Mantz J. [Effects of intravenous anesthetics on neurons of the central nervous system: mechanisms of cellular and molecular action]. Ann Fr Anesth Reanim. 1992;11(5):540-57. doi: 10.1016/s0750-7658(05)80761-0. PubMed PMID: 1362044.	NO	Not related to this study
290	Meier W, Ellrich J, Hopf HC. Cerebral potentials elicited by mechanical stimuli to the human leg: influence of artifacts. Acta Neurol Scand. 1992;85(2):136-40. doi: 10.1111/j.1600-0404.1992.tb04013.x. PubMed PMID: 1574988.	NO	Not related to this study
291	Mumenthaler M. [Diagnosis of neurological symptoms of psychogenic origin]. Schweiz Rundsch Med Prax. 1992;81(48):1446-51. PubMed PMID: 1448639.	NO	Not related to this study
292	Nakashima S, Abe M, Tabuchi K, Kairada K. [Traumatic bilateral oculomotor nerve palsy: a case report]. No Shinkei Geka. 1992;20(4):505-8. PubMed PMID: 1570079.	NO	case report
293	Padberg FT, Jr., Rubelowsky JJ, Hernandez-Maldonado JJ, Milazzo V, Swan KG, Lee BC, et al. Infrapopliteal arterial injury: prompt revascularization affords optimal limb salvage. J Vasc Surg. 1992;16(6):877-85; discussion 85-6. doi: 10.1067/mva.1992.42019. PubMed PMID: 1460714.	NO	Not related to this study
294	Polinsky S. Cavernous sinus surgery: a nursing challenge. J Neurosci Nurs. 1992;24(3):163-9. doi: 10.1097/01376517-199206000-00008. PubMed PMID: 1645040.	NO	Not related to this study
295	Purcell JA. Provoking vasodepressor syncope with head-up tilt-table testing. Prog Cardiovasc Nurs. 1992;7(3):15-9. PubMed PMID: 1297140.	NO	Not related to this study
296	Takishita S, Muratani H, Kawazoe N, Tozawa M, Kimura Y, Fukiyama K. Acute effects of manidipine on renal blood flow and sympathetic nerve activity in conscious, spontaneously hypertensive rats. Blood Press Suppl. 1992;3:53-9. PubMed PMID: 1343291.	NO	Not related to this study
297	Ying Z, Schmid UD, Schmid J, Hess CW. Motor and somatosensory evoked potentials in coma: analysis and relation to clinical status and outcome. J Neurol Neurosurg Psychiatry. 1992;55(6):470-4. doi: 10.1136/jnnp.55.6.470. PubMed PMID: 1619414; PubMed Central PMCID: PMC1014903.	NO	Not related to this study
298	Xiaowu Cheng. Analysis on the efficacy of electrical stimulation of right median nerve on coma and awakening after craniocerebral injury. China Medicine and Pharmacy. 2021, 11(4): 180-182, 186. DOI: 10.3969/j.issn.2095-0616.2021.04.048.	YES
299	D'Avanzo R, Scuotto A, Natale M, Scotto P, Cioffi FA. Transient "cerebellar" mutism in lesions of the mesencephalic-cerebellar region. Acta Neurol (Napoli). 1993;15(4):289-96. PubMed PMID: 8249672.	NO	Not related to this study
300	Davila G, Duyckaerts C, Lazareth JP, Poisson M, Delattre JY. Diffuse primary leptomeningeal gliomatosis. J Neurooncol. 1993;15(1):45-9. doi: 10.1007/bf01050262. PubMed PMID: 8455062.	NO	Not related to this study
301	De Giorgio CM, Rabinowicz AL, Gott PS. Predictive value of P300 event-related potentials compared with EEG and somatosensory evoked potentials in non-traumatic coma. Acta Neurol Scand. 1993;87(5):423-7. doi: 10.1111/j.1600-0404.1993.tb04128.x. PubMed PMID: 8333248.	NO	Not related to this study
302	Dukes RR, Alexander LA. Transient locked-in syndrome after vascular injection during stellate ganglion block. Reg Anesth. 1993;18(6):378-80. PubMed PMID: 8117636.	NO	Not related to this study
303	Farah MJ, O'Reilly RC, Vecera SP. Dissociated overt and covert recognition as an emergent property of a lesioned neural network. Psychol Rev. 1993;100(4):571-88. doi: 10.1037/0033-295x.100.4.571. PubMed PMID: 8255950.	NO	Not related to this study
304	Fukutake T, Kawamura M, Sakakibara R, Hirayama K. [Alloesthesia without impairment of consciousness after right putaminal small hemorrhage]. Rinsho Shinkeigaku. 1993;33(2):130-3. PubMed PMID: 8319382.	NO	Not related to this study
305	Gregory A, Kurian MA, Haack T, Hayflick SJ, Hogarth P. Beta-Propeller Protein-Associated Neurodegeneration. In: Adam MP, Feldman J, Mirzaa GM, Pagon RA, Wallace SE, Amemiya A, editors. GeneReviews(®). Seattle (WA): University of Washington, Seattle	NO	Not related to this study
306	Häbler HJ, Jänig W, Koltzenburg M. Myelinated primary afferents of the sacral spinal cord responding to slow filling and distension of the cat urinary bladder. J Physiol. 1993;463:449-60. doi: 10.1113/jphysiol.1993.sp019604. PubMed PMID: 8246192; PubMed Central PMCID: PMC1175353.	NO	Not related to this study
307	Hamann G, Schimrigk K. [Neurologic complications of malaria infection]. Fortschr Neurol Psychiatr. 1993;61(2):46-54. doi: 10.1055/s-2007-999075. PubMed PMID: 8449477.	NO	Not related to this study
308	Hamano S, Nakanishi Y, Nara T, Seki T, Ohtani T, Oishi T, et al. Neurological manifestations of hemorrhagic colitis in the outbreak of Escherichia coli O157:H7 infection in Japan. Acta Paediatr. 1993;82(5):454-8. doi: 10.1111/j.1651-2227.1993.tb12721.x. PubMed PMID: 8518521.	NO	Not related to this study
309	Hertle RW, Granet DB, Zylan S. The intraoperative oculocardiac reflex as a predictor of postoperative vaso-vagal responses during adjustable suture surgery. J Pediatr Ophthalmol Strabismus. 1993;30(5):306-11. doi: 10.3928/0191-3913-19930901-09. PubMed PMID: 8254446.	NO	Not related to this study
310	Imhof HG, Gütling E, Rüttner B, Dolder E, Zollinger A, Walser H. [Prognostic importance of early recorded somatosensory evoked potentials in patients not neurologically assessable after craniocerebral trauma]. Aktuelle Traumatol. 1993;23(1):7-13. PubMed PMID: 8097361.	NO	Not related to this study
311	Kuroiwa T, Tanabe H, Takatsuka H, Arai M, Nagasawa S, Ohta T. [Significance of serum neuron-specific enolase levels after head injury]. No Shinkei Geka. 1993;21(11):1021-4. PubMed PMID: 8255376.	NO	Not related to this study
312	Langmayr JJ, Buchberger W, Reindl H. [Cerebellar hemorrhage and cerebellar infarct: retrospective study of 125 cases]. Wien Med Wochenschr. 1993;143(6):131-3. PubMed PMID: 8517063.	NO	No adverse reactions reported
313	Levin RJ, Macdonagh RP. Increased vaginal blood flow induced by implant electrical stimulation of sacral anterior roots in the conscious woman: a case study. Arch Sex Behav. 1993;22(5):471-5. doi: 10.1007/bf01542560. PubMed PMID: 8239976.	NO	Not related to this study
314	Li S, Wei J, Guo D. Persistent vegetative state--clinical and electrophysiologic observations of 5 cases. Chin Med Sci J. 1993;8(2):101-6. PubMed PMID: 8292794.	NO	Not related to this study
315	Link MJ, Bartleson JD, Forbes G, Meyer FB. Spontaneous midbrain hemorrhage: report of seven new cases. Surg Neurol. 1993;39(1):58-65. doi: 10.1016/0090-3019(93)90112-e. PubMed PMID: 8451723.	NO	Not related to this study
316	Lower J. [Rapid neurological assessment]. Servir. 1993;41(4):188-96. PubMed PMID: 8211241.	NO	Not related to this study
317	Majchrzak H, Kopera M, Bierzyńska-Macyszyn G, Dragan T, Idzik M. [A case of acoustic neurinoma in a girl aged 13]. Neurol Neurochir Pol. 1993;27(1):123-6. PubMed PMID: 8502352.	NO	Not related to this study
318	Masuzawa H, Sato J, Kamitani H, Kamikura T, Aoki N. Pontine gliomas causing locked-in syndrome. Childs Nerv Syst. 1993;9(5):256-9. doi: 10.1007/bf00306266. PubMed PMID: 8252513.	NO	Not related to this study
319	Menozzi C, Brignole M, Lolli G, Bottoni N, Oddone D, Gianfranchi L, et al. Follow-up of asystolic episodes in patients with cardioinhibitory, neurally mediated syncope and VVI pacemaker. Am J Cardiol. 1993;72(15):1152-5. doi: 10.1016/0002-9149(93)90985-l. PubMed PMID: 8237805.	NO	Not related to this study
320	Miyoshi T, Ohnishi A, Yamaguchi Y. [A case of motor neuropathy with pyramidal sign due to prolonged administration of high dose of pancuronium bromide (Myoblock)]. Rinsho Shinkeigaku. 1993;33(6):620-4. PubMed PMID: 8403681.	NO	Not related to this study
321	Nakahara I, Kikuchi H, Taki W, Nishi S, Yamashita K, Sadato A, et al. [A large vertebrobasilar junction aneurysm grown at the proximal end of basilar artery fenestration--usefulness of balloon occlusion test with 99mTc-HMPAO SPECT under induced hypotension and consideration in therapeutic strategies]. No To Shinkei. 1993;45(5):477-83. PubMed PMID: 8343301.	NO	Not related to this study
322	Nelson LD, Osborn JL. Neurogenic control of renal function in response to graded nonhypotensive hemorrhage in conscious dogs. Am J Physiol. 1993;264(4 Pt 2):R661-7. doi: 10.1152/ajpregu.1993.264.4.R661. PubMed PMID: 8476109.	NO	Not related to this study
323	Nishi K, Kitada T, Mori H, Wada T, Kuwabara N, Imai H, et al. [A 81-year-old man with dementia, gait disturbance, hemiparesis, and sympathetic apraxia]. No To Shinkei. 1993;45(4):389-95. PubMed PMID: 8334025.	NO	Not related to this study
324	Pagel PS, Hettrick DA, Warltier DC. Amrinone enhances myocardial contractility and improves left ventricular diastolic function in conscious and anesthetized chronically instrumented dogs. Anesthesiology. 1993;79(4):753-65. doi: 10.1097/00000542-199310000-00018. PubMed PMID: 8214755.	NO	Not related to this study
325	Plourde V, Lembo T, Shui Z, Parker J, Mertz H, Taché Y, et al. Effects of the somatostatin analogue octreotide on rectal afferent nerves in humans. Am J Physiol. 1993;265(4 Pt 1):G742-51. doi: 10.1152/ajpgi.1993.265.4.G742. PubMed PMID: 8238358.	NO	Not related to this study
326	Schynoll W, Overton D, Krome R, Wesolowski D, Wang AM, Wilson A, et al. A prospective study to identify high-yield criteria associated with acute intracranial computed tomography findings in head-injured patients. Am J Emerg Med. 1993;11(4):321-6. doi: 10.1016/0735-6757(93)90160-d. PubMed PMID: 8216509.	NO	Not related to this study
327	Brown DR, Brown LV, Patwardhan A, Randall DC. Sympathetic activity and blood pressure are tightly coupled at 0.4 Hz in conscious rats. Am J Physiol. 1994;267(5 Pt 2):R1378-84. doi: 10.1152/ajpregu.1994.267.5.R1378. PubMed PMID: 7977868.	NO	Not related to this study
328	Chou YH, Wang PJ, Lin MY, Shen YZ, Lee CY. Acute hemiplegia in infancy and childhood. Zhonghua Min Guo Xiao Er Ke Yi Xue Hui Za Zhi. 1994;35(1):45-56. PubMed PMID: 8178642.	NO	Not related to this study
329	De Saint-Victor JF, Durand G, Le Gulluche Y, Hoffmann JJ. [Neuropathies of septic syndrome with multiple organ failure in burnt patients: 2 cases with review of the literature]. Rev Neurol (Paris). 1994;150(2):149-54. PubMed PMID: 7863155.	NO	Not related to this study
330	DiCarlo SE, Collins HL, Chen CY. Vagal afferents reflexly inhibit exercise in conscious rats. Med Sci Sports Exerc. 1994;26(4):459-62. PubMed PMID: 8201902.	NO	Not related to this study
331	Donahue DJ, Muhlbauer MS, Kaufman RA, Warner WC, Sanford RA. Childhood survival of atlantooccipital dislocation: underdiagnosis, recognition, treatment, and review of the literature. Pediatr Neurosurg. 1994;21(1):105-11. doi: 10.1159/000120822. PubMed PMID: 7947302.	NO	Not related to this study
332	Ejima M, Ota K, Yamamoto K, Sugishita Y, Maruyama S. [A case of acute pandysautonomia and diffuse brain stem impairment associated with EB virus infection]. Rinsho Shinkeigaku. 1994;34(11):1136-41. PubMed PMID: 7729095.	NO	Not related to this study
333	Evans RG, Ludbrook J, Ventura S. Role of vagal afferents in the haemodynamic response to acute central hypovolaemia in unanaesthetized rabbits. J Auton Nerv Syst. 1994;46(3):251-60. doi: 10.1016/0165-1838(94)90042-6. PubMed PMID: 8014376.	NO	Not related to this study
334	Gieroba ZJ, Blessing WW. Fos-containing neurons in medulla and pons after unilateral stimulation of the afferent abdominal vagus in conscious rabbits. Neuroscience. 1994;59(4):851-8. doi: 10.1016/0306-4522(94)90289-5. PubMed PMID: 7914681.	NO	Not related to this study
335	Gordon N. The long Q-T syndromes. Brain Dev. 1994;16(2):153-5. doi: 10.1016/0387-7604(94)90054-x. PubMed PMID: 8048706.	NO	Not related to this study
336	Hattori S, Utsunomiya K. [Isolated oculomotor nerve palsy caused by mesencephalic hemorrhage]. Rinsho Shinkeigaku. 1994;34(10):1021-5. PubMed PMID: 7834946.	NO	Not related to this study
337	Ikeda H, Fujimoto Y, Koyama T, Fujimoto Y. [A rare case of high cervical spinal cord dural arteriovenous fistula presenting with intracranial subarachnoid hemorrhage]. No Shinkei Geka. 1994;22(11):1045-8. PubMed PMID: 7816174.	NO	Not related to this study
338	Ishizuka O, Igawa Y, Mattiasson A, Andersson KE. Capsaicin-induced bladder hyperactivity in normal conscious rats. J Urol. 1994;152(2 Pt 1):525-30. doi: 10.1016/s0022-5347(17)32787-8. PubMed PMID: 7516984.	NO	Not related to this study
339	Keren O, Sazbon L, Groswasser Z, Shmuel M. Follow-up studies of somatosensory evoked potentials and auditory brainstem evoked potentials in patients with post-coma unawareness (PCU) of traumatic brain injury. Brain Inj. 1994;8(3):239-47. doi: 10.3109/02699059409150976. PubMed PMID: 8004082.	NO	Not related to this study
340	Konasiewicz SJ, Moulton RJ. Electrophysiologic assessment of intracerebral contusions in closed head injury. J Trauma. 1994;37(3):370-4. doi: 10.1097/00005373-199409000-00006. PubMed PMID: 8083895.	NO	Not related to this study
341	Kondo T, Miyairi A, Kobayashi I, Suzuki I, Kanazawa O, Ohta Y. Diaphragmatic electrical activity during controlled and assisted mechanical ventilation in conscious human subjects. Intern Med. 1994;33(11):667-72. doi: 10.2169/internalmedicine.33.667. PubMed PMID: 7849378.	NO	Not related to this study
342	Kono I, Ueda Y, Nakajima K, Araki K, Kagawa K, Kashima K. Subcortical impairment in subclinical hepatic encephalopathy. J Neurol Sci. 1994;126(2):162-7. doi: 10.1016/0022-510x(94)90267-4. PubMed PMID: 7853022.	NO	Not related to this study
343	Minami T, Ise K, Kukita J, Koyanagi T, Ueda K. A case of neonatal spinal cord injury: magnetic resonance imaging and somatosensory evoked potentials. Brain Dev. 1994;16(1):57-60. doi: 10.1016/0387-7604(94)90114-7. PubMed PMID: 8059930.	NO	Not related to this study
344	Odeh M, Oliven A. Glossopharyngeal neuralgia associated with cardiac syncope and weight loss. Arch Otolaryngol Head Neck Surg. 1994;120(11):1283-6. doi: 10.1001/archotol.1994.01880350089016. PubMed PMID: 7917215.	NO	Not related to this study
345	Pagel PS, Hettrick DA, Warltier DC. Left ventricular mechanical consequences of dihydropyridine calcium channel modulation in conscious and anesthetized chronically instrumented dogs. Anesthesiology. 1994;81(1):190-208. doi: 10.1097/00000542-199407000-00026. PubMed PMID: 7519000.	NO	Not related to this study
346	Kun Zhao, Aixian Liu. Effect of right median nerve stimulation on clinical efficacy and prognosis of patients with consciousness disorder caused by traumatic brain injury.Rehabilitation Medicine. 2020, 30(3): 192-196. DOI: 10.3724/SP.J.1329.2020.03005.	YES
347	Posner MI. Attention: the mechanisms of consciousness. Proc Natl Acad Sci U S A. 1994;91(16):7398-403. doi: 10.1073/pnas.91.16.7398. PubMed PMID: 8052596; PubMed Central PMCID: PMC44408.	NO	Not related to this study
348	Randall DC, Brown DR, Brown LV, Kilgore JM. Sympathetic nervous activity and arterial blood pressure control in conscious rat during rest and behavioral stress. Am J Physiol. 1994;267(5 Pt 2):R1241-9. doi: 10.1152/ajpregu.1994.267.5.R1241. PubMed PMID: 7977851.	NO	Not related to this study
349	Hanwen Huang, Tongjun Song, Xinyun Zhong, et al. Effects of different electrical stimulation schemes on EEG activity and cerebral blood flow velocity in coma patients with cerebral hemorrhag. Chinese Journal Of Integrative Medicine On Cardio-Cerebrovascular Disease. 2020, 18(1): 163-166. DOI: 10.12102/j.issn.1672-1349.2020.01.043.	YES
350	Tachibana S, Akamatsu T, Nakamura A, Yagura S. Serious arrhythmias coinciding with alteration of consciousness in aircrew during +Gz stress. Aviat Space Environ Med. 1994;65(1):60-6. PubMed PMID: 8117229.	NO	Not related to this study
351	Twidale N, Roberts-Thomson P, McRitchie RJ, Chalmers JP. Comparative haemodynamic effects of verapamil, flecainide, amiodarone and sotalol in the conscious rabbit. Clin Exp Pharmacol Physiol. 1994;21(3):179-88. doi: 10.1111/j.1440-1681.1994.tb02493.x. PubMed PMID: 8076419.	NO	Not related to this study
352	Zhenning Wang, Jiawen Ye, Zhuoming Luo, et al. Effects of median nerve electrical stimulation on cerebral blood flow velocity and cerebral blood flow in patients with coma after severe craniocerebral injury. Chinese Journal of Integrative Medicine on Cardio-Cerebrovascular Disease, 2019, 17(9): 1406-1410. DOI: 10.12102/j.issn.1672-1349.2019.09.035.	YES
353	Wanshun Wen, Yuanyuan Zhao, Xiangming Ye. Clinical observation of the short-term arousal effect of early right median nerve electrical stimulation on coma patients with traumatic brain injury. Zhejiang Journal of Traumatic Surgery, 2017, 22(3): 420-423. DOI: 10.3969/j.issn.1009-7147.2017.03.002.	YES
354	Zhidi Li, Jiangong Wei, Shiqiang Wang, Huaxiao Li, Qihui Zhang, Yuhao Liu, Xinyun Zhong, et al. Effects the changes of naloxone hydrochloride combined with median nerve electrical stimulation on cerebral blood flow and electrophysiological in patients with cerebral hemorrhage coma. The Chinese Journal of Clinical Pharmacology, 2016(17): 1549-1552.	YES
355	Sumin Huang, Xiaoqin Cai. Observation and nursing of electrical stimulation of right median nerve on coma in patients with craniocerebral injury. Journal of Clinical Medicine in Practice, 2015, 19(24): 195-197. DOI: 10.7619/jcmp.201524080.	YES
356	Jing Sun. Clinical Effect Analisis of Right Median Nerve Electrical Stimulation on Early Coma Patients With Craniocerebral Injury. World Latest Medicine Information. 2021, 21(40): 9-11. DOI: 10.3969/j.issn.1671-3141.2021.40.005.	YES
357	Ting Gao. The Study of Median Nerve Electric Therapy Instrument on Awakening Treatment of Elderly Patients with Cerebral Hemorrhage. China Medical Device Information, 2021, 27(24): 58-59. DOI: 10.3969/j.issn1006-6586.2021.24.022.	YES
358	Kawasaki M, Saito T, Ogawa R. [Somatosensory evoked potentials for the diagnosis of carpal tunnel syndrome]. Nihon Seikeigeka Gakkai Zasshi. 1995;69(10):891-8. PubMed PMID: 8551092.	NO	Not related to this study
359	Kinsbourne M. The intralaminar thalamic nuclei: subjectivity pumps or attention-action coordinators? Conscious Cogn. 1995;4(2):167-71. doi: 10.1006/ccog.1995.1023. PubMed PMID: 8521256.	NO	Not related to this study
360	Lei J, Wang L, Gao G, Cooper E, Jiang J. Right Median Nerve Electrical Stimulation for Acute Traumatic Coma Patients. J Neurotrauma. 2015 Oct 15;32(20):1584-9. doi: 10.1089/neu.2014.3768.	YES
361	Jinfang Qi, Dongyan Chen, Yan Dai, et al. Influence of Early Comprehensive Biological Wave Therapy Combined with Continuous Electrical Stimulation of the Right Median Nerve on the Awakening Process of Comatose Patients with Severe Traumatic Brain Injury. Chinese Journal of Practical Nervous Diseases, 2023, 26(12): 1537-1541. DOI: 10.12083/SYSJ.230978.	NO	Not related to this study
362	Masuda A, Fujiki A, Hamada T, Wakasugi M, Kamitani K, Ito Y. [A transient sinus arrest after right stellate ganglion block--assessment of autonomic function by heart rate spectral analysis]. Masui. 1995;44(6):858-61. PubMed PMID: 7637166.	NO	Not related to this study
363	Matsukawa K, Wilson LB, Wall PT, Mitchell JH. Differential effects of clonidine on renal sympathetic nerve activity and heart rate at onset of static exercise. J Auton Nerv Syst. 1995;51(3):205-12. doi: 10.1016/0165-1838(94)00132-4. PubMed PMID: 7769154.	NO	Not related to this study
364	Momohara M, Imaizumi T, Endo T, Suzuki S, Tagawa T, Shiramoto M, et al. Central GABAergic mechanisms are defective in salt-induced hypertension in borderline hypertensive rats. Hypertens Res. 1995;18(4):285-93. doi: 10.1291/hypres.18.285. PubMed PMID: 8747306.	NO	Not related to this study
365	Jixin Ye, Qinghua Wang, Xiaoyi Ke, et al. Comparative Study on the Awakening Efficacy of Acupuncture Electrical Stimulation of the Median Nerve and Transcutaneous Electrical Stimulation of the Median Nerve. Asia-Pacific Traditional Medicine, 2023, 19(12): 111-115. DOI: 10.11954/ytctyy.202312021.	NO	Not related to this study
366	Le An, Rui Shao, Xingsheng Wang, et al. Research Progress on Electrical Stimulation of the Median Nerve for Awakening Comatose Patients with Brain Injury. Chinese Journal of Critical Care Medicine, 2024, 36(9): 997-1000. DOI: 10.3760/cma.j.cn121430-20240617-00513.	NO	review
367	Chen R, Bolton CF, Young B. Prediction of outcome in patients with anoxic coma: a clinical and electrophysiologic study. Crit Care Med. 1996;24(4):672-8. doi: 10.1097/00003246-199604000-00020. PubMed PMID: 8612421.	NO	Not related to this study
368	Eriksson JT. Impact of information compression on intellectual activities in the brain. Int J Neural Syst. 1996;7(4):543-50. doi: 10.1142/s0129065796000531. PubMed PMID: 8968846.	NO	Not related to this study
369	Gomes I, Melo A, Lucena R, Cunha-Nascimento MH, Ferreira A, Góes J, et al. Prognosis of bacterial meningitis in children. Arq Neuropsiquiatr. 1996;54(3):407-11. doi: 10.1590/s0004-282x1996000300008. PubMed PMID: 9109984.	NO	Not related to this study
370	Hattori T, Kitada T, Suzuki H, Imai H, Mizuno Y. [A 56-year-old man with fever, backache and tetraparesis]. No To Shinkei. 1996;48(2):183-93. PubMed PMID: 8962786.	NO	Not related to this study
371	Iwanaga R, Matsuishi T, Ohnishi A, Nakashima M, Abe T, Ohtaki E, et al. Serial magnetic resonance images in a patient with congenital sensory neuropathy with anhidrosis and complications resembling heat stroke. J Neurol Sci. 1996;142(1-2):79-84. doi: 10.1016/0022-510x(96)00152-9. PubMed PMID: 8902724.	NO	Not related to this study
372	Kaufmann D. [Not Available]. Med Ges Gesch. 1996;15:101-16. PubMed PMID: 11636932.	NO	Not related to this study
373	Kopka L, Mazurek K, Zawadzka-Bartczak E. Sinus node arrest and asystole from vaso-vagal phenomena during lower body negative pressure in a healthy pilot. Aviat Space Environ Med. 1996;67(6):572-5. PubMed PMID: 8827140.	NO	Not related to this study
374	Lee WT, Wang PJ, Liu HM, Young C, Tseng CL, Chang YC, et al. Acute disseminated encephalomyelitis in children: clinical, neuroimaging and neurophysiologic studies. Zhonghua Min Guo Xiao Er Ke Yi Xue Hui Za Zhi. 1996;37(3):197-203. PubMed PMID: 8755175.	NO	Not related to this study
375	Madl C, Kramer L, Yeganehfar W, Eisenhuber E, Kranz A, Ratheiser K, et al. Detection of nontraumatic comatose patients with no benefit of intensive care treatment by recording of sensory evoked potentials. Arch Neurol. 1996;53(6):512-6. doi: 10.1001/archneur.1996.00550060054017. PubMed PMID: 8660153.	NO	Not related to this study
376	Nakamura T, Hirakawa H, Hayashida Y, Nakashima Y, Kuroiwa A. Detection of respiratory frequency in the recordings of electrocardiogram, blood pressure or sympathetic nerve activity in the conscious rat. J uoeh. 1996;18(3):177-84. doi: 10.7888/juoeh.18.177. PubMed PMID: 8829258.	NO	Not related to this study
377	Nakaso K, Awaki E, Isoe K. [A case of supranuclear hypoglossal nerve palsy with Avellis' syndrome due to a medullary infarction]. Rinsho Shinkeigaku. 1996;36(5):692-5. PubMed PMID: 8905992.	NO	case report
378	Nozaki H, Koto A, Amano T, Tanahashi N, Tanaka K, Kobari M, et al. [-Clinical features of 10 cases of tuberculous meningitis--with special reference to patient's delay and doctor's delay]. Kekkaku. 1996;71(3):239-44. PubMed PMID: 8901225.	NO	Not related to this study
379	Radnai B, Melczer L, Farkasfalvi K, Goják I, Bódis L. [Loss of consciousness of unusual etiology in a young patient]. Orv Hetil. 1996;137(2):79-81. PubMed PMID: 8721873.	NO	Not related to this study
380	Regueiro CA, Ruiz MV, Millán I, de la Torre A, Romero J, Aragón G. Prognostic factors and results of radiation therapy in optic pathway tumors. Tumori. 1996;82(4):353-9. doi: 10.1177/030089169608200411. PubMed PMID: 8890969.	NO	Not related to this study
381	Schwender D, Daunderer M, Klasing S, Mulzer S, Finsterer U, Peter K. [Monitoring intraoperative awareness. Vegetative signs, isolated forearm technique, electroencephalogram, and acute evoked potentials]. Anaesthesist. 1996;45(8):708-21. doi: 10.1007/s001010050303. PubMed PMID: 8967583.	NO	Not related to this study
382	Shida K, Matsuo M, Sato T, Maeda Y, Tasaki H, Miyazaki S. Extensive white matter involvement in hemorrhagic shock and encephalopathy syndrome. Acta Paediatr Jpn. 1996;38(3):270-3. doi: 10.1111/j.1442-200x.1996.tb03485.x. PubMed PMID: 8741321.	NO	Not related to this study
383	Shirakawa K, Iwanaga M, Baba H, Yonekura M, Teramoto S, Iwamoto K. [Traumatic atlanto-occipital dislocation: a case report with survival]. No Shinkei Geka. 1996;24(5):451-4. PubMed PMID: 8692371.	NO	case report
384	Choquet O, Feugeas JL. [Neurostimulation under general anesthesia and peripheral nerve injuries]. Ann Fr Anesth Reanim. 1997;16(7):923-4. doi: 10.1016/s0750-7658(97)89844-9. PubMed PMID: 9750625.	NO	Not related to this study
385	Codazzi D, Pifferi S, Savioli M, Langer M. [Neurologic prognosis after cardiocirculatory arrest outside the hospital]. Minerva Anestesiol. 1997;63(11):353-64. PubMed PMID: 9549278.	NO	Not related to this study
386	Estévez-González A, García-Sánchez C, Junqué C. [Attention: a complex cerebral function]. Rev Neurol. 1997;25(148):1989-97. PubMed PMID: 9528045.	NO	Not related to this study
387	Goto K, Sato K, Ienaga H, Mori H, Hirose Y, Shirai T, et al. [A 36-year-old woman with acute onset left hemiplegia and anosognosia]. No To Shinkei. 1997;49(3):291-300. PubMed PMID: 9125737.	NO	Not related to this study
388	Günther G, Haglund M, Lindquist L, Forsgren M, Sköldenberg B. Tick-bone encephalitis in Sweden in relation to aseptic meningo-encephalitis of other etiology: a prospective study of clinical course and outcome. J Neurol. 1997;244(4):230-8. doi: 10.1007/s004150050077. PubMed PMID: 9112591.	NO	Not related to this study
389	Huang W, Hoffmann NV, West MJ. Spinal cord excitatory amino acid receptors and plasma catecholamine autonomic responses in the conscious rabbit. Aust N Z J Med. 1997;27(4):479-84. doi: 10.1111/j.1445-5994.1997.tb02222.x. PubMed PMID: 9448901.	NO	Not RCT
390	Inokuchi A, Liu F, Yokomitsu S, Ureshino M, Komiyama S. [Changes in arterial blood pressure and hypothalamic neural activity in response to caloric stimulation in guinea pigs]. Nihon Jibiinkoka Gakkai Kaiho. 1997;100(2):199-204. doi: 10.3950/jibiinkoka.100.199. PubMed PMID: 9071119.	NO	Not RCT
391	Ito T, Nohara C, Mori H, Nakayama S, Suda K, Imai H, et al. [A 64-year-old woman with severe headache and progressive disturbance of consciousness]. No To Shinkei. 1997;49(6):571-81. PubMed PMID: 9198101.	NO	Not RCT
392	Jørgensen EO. Course of neurological recovery and cerebral prognostic signs during cardio-pulmonary resuscitation. Resuscitation. 1997;35(1):9-16. doi: 10.1016/s0300-9572(97)00022-1. PubMed PMID: 9259054.	NO	Not RCT
393	Kashihara K, Manabe Y, Sakai K, Shiro Y, Shohmori T. [A case of idiopathic orthostatic hypotension with selective involvement of postganglionic noradrenergic neurons]. Rinsho Shinkeigaku. 1997;37(7):645-8. PubMed PMID: 9396365.	NO	Not RCT
394	Kubota M, Suita S, Kamimura T. Abnormalities in visceral evoked potentials from the anal canal in children with chronic constipation. Surg Today. 1997;27(7):632-7. doi: 10.1007/bf02388220. PubMed PMID: 9306566.	NO	Not RCT
395	Litscher G, Schwarz G, Rumpl E. Drug induced double peak waveforms in the N20-component of somatosensory evoked potentials. Int J Neurosci. 1997;91(3-4):199-211. doi: 10.3109/00207459708986377. PubMed PMID: 9394227.	NO	Not RCT
396	Medina-Malo C, Castillo A, Castaño S. [Post-infectious demyelinating diseases]. Rev Neurol. 1997;25(142):906-12. PubMed PMID: 9244627.	NO	Not RCT
397	Miyachi T, Sakai T, Tokui M, Watanabe C, Nakamura S. [Sjögren's syndrome with presenting as aseptic meningoencephaloradiculopathy in an elderly woman]. Nihon Ronen Igakkai Zasshi. 1997;34(5):415-20. doi: 10.3143/geriatrics.34.415. PubMed PMID: 9267154.	NO	Not RCT
398	Nohara C, Matsumine H, Suzuki K, Saito A, Ohtaka M, Mori H, et al. [(Neurological CPC-59). A 65-year-old man with a history of gastric cancer who presented progressive loss of vision, memory loss and consciousness disturbance]. No To Shinkei. 1997;49(11):1041-51. PubMed PMID: 9396038.	NO	Not RCT
399	Pizzuti P, Pertuiset E, Chaumonnot F, Chesneau A, Mikol J, Leblond-Missenard V, et al. [Neuromeningeal sites of multiple myeloma: 3 cases and review of the literature]. Rev Med Interne. 1997;18(8):646-51. doi: 10.1016/s0248-8663(97)82467-8. PubMed PMID: 9365740.	NO	Not RCT
400	Pohlmann-Eden B, Dingethal K, Bender HJ, Koelfen W. How reliable is the predictive value of SEP (somatosensory evoked potentials) patterns in severe brain damage with special regard to the bilateral loss of cortical responses? Intensive Care Med. 1997;23(3):301-8. doi: 10.1007/s001340050332. PubMed PMID: 9083233.	NO	Not RCT
401	Del Rosso A, Bartoli P, Bartoletti A, Brandinelli-Geri A, Bonechi F, Maioli M, et al. Shortened head-up tilt testing potentiated with sublingual nitroglycerin in patients with unexplained syncope. Am Heart J. 1998;135(4):564-70. doi: 10.1016/s0002-8703(98)70268-6. PubMed PMID: 9539468.	NO	Not RCT
402	Durkin MS, Olsen S, Barlow B, Virella A, Connolly ES, Jr. The epidemiology of urban pediatric neurological trauma: evaluation of, and implications for, injury prevention programs. Neurosurgery. 1998;42(2):300-10. doi: 10.1097/00006123-199802000-00052. PubMed PMID: 9482180.	NO	Not RCT
403	Fessler RD, Sobel J, Guyot L, Crane L, Vazquez J, Szuba MJ, et al. Management of elevated intracranial pressure in patients with Cryptococcal meningitis. J Acquir Immune Defic Syndr Hum Retrovirol. 1998;17(2):137-42. doi: 10.1097/00042560-199802010-00006. PubMed PMID: 9473014.	NO	Not RCT
404	Fujii M, Sadamitsu D, Maekawa T, Uesugi S, Ozaki S, Koizumi H, et al. [Spinal cord stimulation therapy at an early stage for unresponsive patients with hypoxic encephalopathy]. No Shinkei Geka. 1998;26(4):315-21. PubMed PMID: 9592812.	NO	Not RCT
405	Fukuhara M, Matsumura K, Abe I, Fujishima M. Interaction of opioids and vasopressin in central action of angiotensin II in conscious rabbits. Hypertens Res. 1998;21(2):89-95. doi: 10.1291/hypres.21.89. PubMed PMID: 9661804.	NO	Not RCT
406	Gentili M, Aveline C, Bonnet F. [Total spinal anesthesia after posterior lumbar plexus block]. Ann Fr Anesth Reanim. 1998;17(7):740-2. doi: 10.1016/s0750-7658(98)80112-3. PubMed PMID: 9750813.	NO	Not RCT
407	Gieron MA, Korthals JK, Riggs CD. Diffuse axonal injury without direct head trauma and with delayed onset of coma. Pediatr Neurol. 1998;19(5):382-4. doi: 10.1016/s0887-8994(98)00072-1. PubMed PMID: 9880145.	NO	Not RCT
408	Grubb MC, Stornetta RL, Pence R, Baertschi AJ, Guyenet PG. Antagonist precipitated clonidine withdrawal in rat: effects on locus coeruleus neurons, sympathetic nerves and cardiovascular parameters. J Auton Nerv Syst. 1998;71(2-3):85-95. doi: 10.1016/s0165-1838(98)00065-4. PubMed PMID: 9760045.	NO	Not related to this study
409	Gustave Dit Duflo S, Borel L, Harlay F, Léonard J, Lacour M. Short-term changes in neck muscle and eye movement responses following unilateral vestibular neurectomy in the cat. Exp Brain Res. 1998;120(4):439-49. doi: 10.1007/s002210050417. PubMed PMID: 9655229.	NO	Not related to this study
410	Hwang SL, Huang TY, Chai CY, Howng SL. Hypothalamic juvenile pilocytic astrocytoma presenting with intracerebral hemorrhage. J Formos Med Assoc. 1998;97(11):784-7. PubMed PMID: 9872037.	NO	Not related to this study
411	Itokazu N, Kodama Y, Kontani S, Inoue S, Sugimoto T, Ohi T. [A case of acute polyradiculoneuritis with multiple cranial nerve palsy and cerebral lesion--possible evidence of encephalo-myelo-radiculo-neuropathy]. No To Hattatsu. 1998;30(5):423-9. PubMed PMID: 9780746.	NO	Not related to this study
412	Katz LM, Callaway CW, Kagan VE, Kochanek PM. Electron spin resonance measure of brain antioxidant activity during ischemia/reperfusion. Neuroreport. 1998;9(7):1587-93. doi: 10.1097/00001756-199805110-00061. PubMed PMID: 9631471.	NO	Not related to this study
413	Knowles P, Hancox D, Letheren M, Eddleston J. An evaluation of intercostal nerve blockade for analgesia following renal transplantation. Eur J Anaesthesiol. 1998;15(4):457-61. doi: 10.1097/00003643-199807000-00012. PubMed PMID: 9699104.	NO	Not related to this study
414	Koscielniak-Nielsen ZJ. An unusual toxic reaction to axillary block by mepivacaine with adrenaline. Acta Anaesthesiol Scand. 1998;42(7):868-71. doi: 10.1111/j.1399-6576.1998.tb05336.x. PubMed PMID: 9698967.	NO	Not related to this study
415	Lawrence PF, Alves JC, Jicha D, Bhirangi K, Dobrin PB. Incidence, timing, and causes of cerebral ischemia during carotid endarterectomy with regional anesthesia. J Vasc Surg. 1998;27(2):329-34; discussion 35-7. doi: 10.1016/s0741-5214(98)70363-5. PubMed PMID: 9510287.	NO	Not related to this study
416	Lee D, Honrado C, Har-El G, Goldsmith A. Pediatric temporal bone fractures. Laryngoscope. 1998;108(6):816-21. doi: 10.1097/00005537-199806000-00008. PubMed PMID: 9628495.	NO	Not related to this study
417	Liu JL, Murakami H, Zucker IH. Angiotensin II-nitric oxide interaction on sympathetic outflow in conscious rabbits. Circ Res. 1998;82(4):496-502. doi: 10.1161/01.res.82.4.496. PubMed PMID: 9506710.	NO	Not related to this study
418	Ma D, Sapsed-Byrne SM, Chakrabarti MK, Whitwam JG. Synergistic interaction between the effects of propofol and midazolam with fentanyl on phrenic nerve activity in rabbits. Acta Anaesthesiol Scand. 1998;42(6):670-7. doi: 10.1111/j.1399-6576.1998.tb05300.x. PubMed PMID: 9689273.	NO	Not related to this study
419	Meyrelles SS, Mauad H, Mathias SC, Cabral AM, Vasquez EC. Effects of myocardial hypertrophy on neural reflexes controlling cardiovascular function. J Auton Nerv Syst. 1998;73(2-3):135-42. doi: 10.1016/s0165-1838(98)00129-5. PubMed PMID: 9862388.	NO	Not related to this study
420	Miyasaka K, Kanai S, Masuda M, Funakoshi A. Central somatostatin diminished inhibitory action of central CGRP on pancreatic basal secretion in conscious rats. J Auton Nerv Syst. 1998;73(2-3):143-8. doi: 10.1016/s0165-1838(98)00130-1. PubMed PMID: 9862389.	NO	Not related to this study
421	Nishikawa M, Komiyama M, Sakamoto H, Yasui T, Nakajima H. Cerebellar mutism after basilar artery occlusion--case report. Neurol Med Chir (Tokyo). 1998;38(9):569-73. doi: 10.2176/nmc.38.569. PubMed PMID: 9805903.	NO	case report
422	Nisimaru N, Okahara K, Yanai S. Cerebellar control of the cardiovascular responses during postural changes in conscious rabbits. Neurosci Res. 1998;32(3):267-71. doi: 10.1016/s0168-0102(98)00094-7. PubMed PMID: 9875567.	NO	Not RCT
423	Posner MI, Rothbart MK. Attention, self-regulation and consciousness. Philos Trans R Soc Lond B Biol Sci. 1998;353(1377):1915-27. doi: 10.1098/rstb.1998.0344. PubMed PMID: 9854264; PubMed Central PMCID: PMC1692414.	NO	Not RCT
424	Sakakibara R, Hattori T, Fukutake T, Mori M, Yamanishi T, Yasuda K. Micturitional disturbance in herpetic brainstem encephalitis; contribution of the pontine micturition centre. J Neurol Neurosurg Psychiatry. 1998;64(2):269-72. doi: 10.1136/jnnp.64.2.269. PubMed PMID: 9489547; PubMed Central PMCID: PMC2169952.	NO	Not RCT
425	Schmid A, Hüring H, Huber G, Gösele A, Hecker-Kube H, Gruhn O, et al. [Injury risk of competitive, handicapped cross-country skiers in training nd competition]. Sportverletz Sportschaden. 1998;12(1):26-30. doi: 10.1055/s-2007-993331. PubMed PMID: 9592916.	NO	Not RCT
426	Cooper JB, Jane JA, Alves WM, Cooper EB. Right median nerve electrical stimulation to hasten awakening from coma. Brain Inj. 1999;13(4):261-7. doi: 10.1080/026990599121638. PubMed PMID: 10230527.	NO	Not RCT
427	Darzé C, Lucena R, Gomes I, Melo A. [Prognosis factors in cryptococcal meningoencephalitis]. Arq Neuropsiquiatr. 1999;57(3a):649-52. doi: 10.1590/s0004-282x1999000400018. PubMed PMID: 10667291.	NO	Not RCT
428	Dichgans M, Jäger L, Mayer T, Schorn K, Pfister HW. Bacterial meningitis in adults: demonstration of inner ear involvement using high-resolution MRI. Neurology. 1999;52(5):1003-9. doi: 10.1212/wnl.52.5.1003. PubMed PMID: 10102420.	NO	Not RCT
429	Fiset P, Paus T, Daloze T, Plourde G, Meuret P, Bonhomme V, et al. Brain mechanisms of propofol-induced loss of consciousness in humans: a positron emission tomographic study. J Neurosci. 1999;19(13):5506-13. doi: 10.1523/jneurosci.19-13-05506.1999. PubMed PMID: 10377359; PubMed Central PMCID: PMC6782309.	NO	Not RCT
430	Frith C, Perry R, Lumer E. The neural correlates of conscious experience: an experimental framework. Trends Cogn Sci. 1999;3(3):105-14. doi: 10.1016/s1364-6613(99)01281-4. PubMed PMID: 10322462.	NO	Not RCT
431	Fujisawa Y, Mori N, Yube K, Miyanaka H, Miyatake A, Abe Y. Role of nitric oxide in regulation of renal sympathetic nerve activity during hemorrhage in conscious rats. Am J Physiol. 1999;277(1):H8-14. doi: 10.1152/ajpheart.1999.277.1.H8. PubMed PMID: 10409175.	NO	Not RCT
432	Gold I. Does 40-Hz oscillation play a role in visual consciousness? Conscious Cogn. 1999;8(2):186-95. doi: 10.1006/ccog.1999.0399. PubMed PMID: 10448001.	NO	Not RCT
433	Guerrero-Peral AL, Marcos-Ramos RA, Valle-Antolín FJ, Jiménez de la Fuente D, Martínez-Buey ML, Ponce-Villares MA. [Isolated trigeminal neuropathy associated with a fatty tumor of Meckel's cavum]. Rev Neurol. 1999;28(11):1065-7. PubMed PMID: 10390776.	NO	Not RCT
434	Gupta SK, Gupta S, Parinar A. Tuberculous meningitis. JK Pract. 1999;6(1):6-10. PubMed PMID: 12295051.	NO	Not RCT
435	Hagiike M, Maeta H, Murakami H, Okada K, Morita H. Mechanism of biphasic response of renal nerve activity during acute cardiac tamponade in conscious rabbits. Am J Physiol. 1999;276(5):R1232-40. doi: 10.1152/ajpregu.1999.276.5.R1232. PubMed PMID: 10233012.	NO	Not RCT
436	Halczuk I, Iłzecka J, Stelmasiak Z. [Myelomatous meningitis: a case report]. Neurol Neurochir Pol. 1999;33(6):1425-33. PubMed PMID: 10791044.	NO	case report
437	Hardcastle VG. On being importantly necessary for consciousness. Conscious Cogn. 1999;8(2):152-4. doi: 10.1006/ccog.1999.0381. PubMed PMID: 10447996.	NO	Not related to this study
438	Hemmingsen R, Madsen A, Glenthøj B, Rubin P. Cortical brain dysfunction in early schizophrenia: secondary pathogenetic hierarchy of neuroplasticity, psychopathology and social impairment. Acta Psychiatr Scand Suppl. 1999;395:80-8. doi: 10.1111/j.1600-0447.1999.tb05986.x. PubMed PMID: 10225336.	NO	Not related to this study
439	Kaiser R. The clinical and epidemiological profile of tick-borne encephalitis in southern Germany 1994-98: a prospective study of 656 patients. Brain. 1999;122 ( Pt 11):2067-78. doi: 10.1093/brain/122.11.2067. PubMed PMID: 10545392.	NO	Not related to this study
440	Katoh M, Kamiyama H, Kobayashi N, Makino K, Takano K, Tokumitsu N, et al. Severe stenosis of the internal carotid artery presenting as loss of consciousness due to the presence of a primitive hypoglossal artery: a case report. Surg Neurol. 1999;51(3):310-2. doi: 10.1016/s0090-3019(98)00053-6. PubMed PMID: 10086496.	NO	case report
441	Koscielniak-Nielsen ZJ, Nielsen PR, Nielsen SL, Gardi T, Hermann C. Comparison of transarterial and multiple nerve stimulation techniques for axillary block using a high dose of mepivacaine with adrenaline. Acta Anaesthesiol Scand. 1999;43(4):398-404. doi: 10.1034/j.1399-6576.1999.430406.x. PubMed PMID: 10225072.	NO	Not related to this study
442	Kurthen M. Conscious behavior explained. Conscious Cogn. 1999;8(2):155-8. doi: 10.1006/ccog.1999.0380. PubMed PMID: 10447997.	NO	Not related to this study
443	Leslie K, Iatrou CC, Jones K, Beemer GH. Common peroneal nerve stimulation for neuromuscular monitoring: evaluation in awake volunteers and anesthetized patients. Anesth Analg. 1999;88(1):197-203. doi: 10.1097/00000539-199901000-00037. PubMed PMID: 9895092.	NO	Not related to this study
444	Matsuda W, Sugimoto K, Sato N, Watanabe T, Yanaka K, Matsumura A, et al. [A case of primary brain-stem injury recovered from persistent vegetative state after L-dopa administration]. No To Shinkei. 1999;51(12):1071-4. PubMed PMID: 10654305.	NO	Not related to this study
445	Milhaud D, Bernardin G, Roger PM, Magnié M, Mattei M. [Central apnea with consciousness impairment due to Listeria rhombencephalitis sequelae]. Rev Neurol (Paris). 1999;155(2):152-4. PubMed PMID: 10226320.	NO	Not related to this study
446	Miyamoto T, Ebisudani D, Kitamura K, Ohshima T, Horiguchi H, Nagahiro S. Surgical management of symptomatic intrasellar arachnoid cysts--two case reports. Neurol Med Chir (Tokyo). 1999;39(13):941-5. doi: 10.2176/nmc.39.941. PubMed PMID: 10658457.	NO	case report
447	Muramatsu S, Sonobe K, Tohara K, Tanaka T, Mizumoto A, Ibuki R, et al. Effect of truncal vagotomy on gallbladder bile kinetics in conscious dogs. Neurogastroenterol Motil. 1999;11(5):357-64. doi: 10.1046/j.1365-2982.1999.00160.x. PubMed PMID: 10520167.	NO	Not related to this study
448	Nash HA. General anesthesia. Curr Biol. 1999;9(3):R83-5. doi: 10.1016/s0960-9822(99)80055-4. PubMed PMID: 10021392.	NO	Not related to this study
449	Neatherlin JS. Foundation for practice. Neuroassessment for neuroscience nurses. Nurs Clin North Am. 1999;34(3):573-92. PubMed PMID: 10433648.	NO	Not related to this study
450	Niederhoffer N, Szabo B. Effect of the cannabinoid receptor agonist WIN55212-2 on sympathetic cardiovascular regulation. Br J Pharmacol. 1999;126(2):457-66. doi: 10.1038/sj.bjp.0702337. PubMed PMID: 10077239; PubMed Central PMCID: PMC1565831.	NO	Not related to this study
451	Ohmori N, Tushima T, Sekine Y, Sato K, Shibagaki Y, Ijuchi S, et al. Gestational thyrotoxicosis with acute Wernicke encephalopathy: a case report. Endocr J. 1999;46(6):787-93. doi: 10.1507/endocrj.46.787. PubMed PMID: 10724354.	NO	case report
452	Okuchi K, Fujioka M, Maeda Y, Kagoshima T, Sakaki T. Bilateral chronic subdural hematomas resulting in unilateral oculomotor nerve paresis and brain stem symptoms after operation--case report. Neurol Med Chir (Tokyo). 1999;39(5):367-71. doi: 10.2176/nmc.39.367. PubMed PMID: 10481440.	NO	case report
453	Osorio I, Arafah BM, Mayor C, Troster AI. Plasma glucose alone does not predict neurologic dysfunction in hypoglycemic nondiabetic subjects. Ann Emerg Med. 1999;33(3):291-8. doi: 10.1016/s0196-0644(99)70365-3. PubMed PMID: 10036343.	NO	Not RCT
454	Plunkett J. Sudden death in an infant caused by rupture of a basilar artery aneurysm. Am J Forensic Med Pathol. 1999;20(2):211-4. doi: 10.1097/00000433-199906000-00020. PubMed PMID: 10414666.	NO	Not RCT
455	Pozo-Alonso AJ, Pozo-Lauzán D, Alvarez-Flores G, Cathcart-Roca F. [Ischemic anoxic cerebral crises in children. Electrophysiological aspects]. Rev Neurol. 1999;29(11):1010-2. PubMed PMID: 10637859.	NO	Not RCT
456	Raabe A, Grolms C, Sorge O, Zimmermann M, Seifert V. Serum S-100B protein in severe head injury. Neurosurgery. 1999;45(3):477-83. doi: 10.1097/00006123-199909000-00012. PubMed PMID: 10493369.	NO	Not RCT
457	Rudolf J, Ghaemi M, Ghaemi M, Haupt WF, Szelies B, Heiss WD. Cerebral glucose metabolism in acute and persistent vegetative state. J Neurosurg Anesthesiol. 1999;11(1):17-24. doi: 10.1097/00008506-199901000-00004. PubMed PMID: 9890381.	NO	Not RCT
458	Shimazawa M, Sugiyama T, Azuma I, Araie M, Iwakura Y, Watari M, et al. Effect of lomerizine, a new Ca(2+)channel blocker, on the microcirculation in the optic nerve head in conscious rabbits: a study using a laser speckle technique. Exp Eye Res. 1999;69(2):185-93. doi: 10.1006/exer.1999.0689. PubMed PMID: 10433855.	NO	Not RCT
459	Shirasaka T, Nakazato M, Matsukura S, Takasaki M, Kannan H. Sympathetic and cardiovascular actions of orexins in conscious rats. Am J Physiol. 1999;277(6):R1780-5. doi: 10.1152/ajpregu.1999.277.6.R1780. PubMed PMID: 10600926.	NO	Not RCT
460	Bickle J, Worley C, Bernstein M. Vector subtraction implemented neurally: a neurocomputational model of some sequential cognitive and conscious processes. Conscious Cogn. 2000;9(1):117-44. doi: 10.1006/ccog.1999.0428. PubMed PMID: 10753496.	NO	Not related to this study
461	Cocolina J, Galván M, Medrano P, Cáceres A, Eiras J, López-Pisón J. [Episodes of unilateral sympathetic hyperfunction, changes in consciousness status and respiratory dysfunction in a girl with type II Chiari malformation]. Rev Neurol. 2000;31(8):745-8. PubMed PMID: 11082884.	NO	Not related to this study
462	Covey WC, Ignatowski TA, Knight PR, Spengler RN. Brain-derived TNFalpha: involvement in neuroplastic changes implicated in the conscious perception of persistent pain. Brain Res. 2000;859(1):113-22. doi: 10.1016/s0006-8993(00)01965-x. PubMed PMID: 10720620.	NO	Not related to this study
463	Elting JW, Haaxma R, Sulter G, De Keyser J. Predicting outcome from coma: man-in-the-barrel syndrome as potential pitfall. Clin Neurol Neurosurg. 2000;102(1):23-5. doi: 10.1016/s0303-8467(99)00067-0. PubMed PMID: 10717398.	NO	Not related to this study
464	Epstein R. The neural-cognitive basis of the Jamesian stream of thought. Conscious Cogn. 2000;9(4):550-75. doi: 10.1006/ccog.2000.0486. PubMed PMID: 11150224.	NO	Not related to this study
465	Galin D. Comments on Epstein's neurocognitive interpretation of William James's model of consciousness. Conscious Cogn. 2000;9(4):576-83. doi: 10.1006/ccog.2000.0492. PubMed PMID: 11150225.	NO	Not related to this study
466	Gómez-Gosálvez FA, Smeyers P, Menor F, Morant A, Carbonell J, Mulas F. [Disseminated acute encephalomyelitis in children. A retrospective study of seven patients]. Rev Neurol. 2000;30(4):304-10. PubMed PMID: 10789136.	NO	Not related to this study
467	Guidotti A, Pesold C, Costa E. New neurochemical markers for psychosis: a working hypothesis of their operation. Neurochem Res. 2000;25(9-10):1207-18. doi: 10.1023/a:1007635927069. PubMed PMID: 11059795.	NO	Not related to this study
468	Haensch CA, Jörg J, Baltzer F. [Diagnostic and prognostic value of additional neurologic diagnosis in alcohol withdrawal delirium]. Nervenarzt. 2000;71(10):822-7. doi: 10.1007/s001150050670. PubMed PMID: 11082813.	NO	Not related to this study
469	Hall JE, Ebert TJ, Harmer M. Induction characteristics with 3% and 8% sevoflurane in adults: an evaluation of the second stage of anaesthesia and its haemodynamic consequences. Anaesthesia. 2000;55(6):545-50. doi: 10.1046/j.1365-2044.2000.01476.x. PubMed PMID: 10866717.	NO	Not related to this study
470	Haupt WF, Birkmann C, Halber M. Serial evoked potentials and outcome in cerebrovascular critical care patients. J Clin Neurophysiol. 2000;17(3):326-30. doi: 10.1097/00004691-200005000-00010. PubMed PMID: 10928644.	NO	Not RCT
471	Hirata Y, Suzuki Y, Miyai H, Aisaka K. Cardiovascular pharmacological studies on JTV-506, a new potassium channel opener. 2nd communication: effects on blood pressure in conscious animals. Arzneimittelforschung. 2000;50(4):333-40. doi: 10.1055/s-0031-1300211. PubMed PMID: 10800631.	NO	Not RCT
472	Hung KL, Liao HT, Tsai ML. Postinfectious encephalomyelitis: etiologic and diagnostic trends. J Child Neurol. 2000;15(10):666-70. doi: 10.1177/088307380001501005. PubMed PMID: 11063080.	NO	Not RCT
473	Hung KL, Liao HT, Tsai ML. Epstein-Barr virus encephalitis in children. Acta Paediatr Taiwan. 2000;41(3):140-6. PubMed PMID: 10920547.	NO	Not RCT
474	Igun GO. Predictive indices in traumatic intracranial haematomas. East Afr Med J. 2000;77(1):9-12. doi: 10.4314/eamj.v77i1.46363. PubMed PMID: 10944830.	NO	Not RCT
475	Inoue K, Mimori Y, Harada T, Oshita T, Kumagai R, Nakamura S. The relationship between photosensitive temporal lobe epilepsy and eye closure activity. Seizure. 2000;9(5):347-51. doi: 10.1053/seiz.2000.0401. PubMed PMID: 10933991.	NO	Not RCT
476	Ishikawa M, Namiki J, Takase M, Kawase T. F-waves and facilitated late responses of the mentalis muscle in patients with a cerebrovascular accident. Neurol Res. 2000;22(6):576-82. doi: 10.1080/01616412.2000.11740722. PubMed PMID: 11045019.	NO	Not RCT
477	Jackson PA, Cardin S, Coffey CS, Neal DW, Allen EJ, Penaloza AR, et al. Effect of hepatic denervation on the counterregulatory response to insulin-induced hypoglycemia in the dog. Am J Physiol Endocrinol Metab. 2000;279(6):E1249-57. doi: 10.1152/ajpendo.2000.279.6.E1249. PubMed PMID: 11093911.	NO	Not RCT
478	Kariya S, Kawahara M, Suzumura A. [A case of multiple cavernous angioma with dementia]. Rinsho Shinkeigaku. 2000;40(10):1003-7. PubMed PMID: 11296363.	NO	Not RCT
479	Kavaliotis J, Karyda S, Konstantoula T, Kansouzidou A, Tsagaropoulou H. Shigellosis of childhood in northern Greece: epidemiological, clinical and laboratory data of hospitalized patients during the period 1971-96. Scand J Infect Dis. 2000;32(2):207-11. doi: 10.1080/003655400750045358. PubMed PMID: 10826910.	NO	Not RCT
480	Kochar DK, Kumawat BL, Halwai M, Kochar SK, Shubhakaran, Thanvi I. Brainstem auditory evoked potentials and somatosensory evoked potentials in cerebral malaria--a prognostic significance. J Assoc Physicians India. 2000;48(3):295-300. PubMed PMID: 11229113.	NO	Not RCT
481	Kundra P, Kutralam S, Ravishankar M. Local anaesthesia for awake fibreoptic nasotracheal intubation. Acta Anaesthesiol Scand. 2000;44(5):511-6. doi: 10.1034/j.1399-6576.2000.00503.x. PubMed PMID: 10786733.	NO	Not RCT
482	Li Y, Hao Y, Zhu J, Owyang C. Serotonin released from intestinal enterochromaffin cells mediates luminal non-cholecystokinin-stimulated pancreatic secretion in rats. Gastroenterology. 2000;118(6):1197-207. doi: 10.1016/s0016-5085(00)70373-8. PubMed PMID: 10833495.	NO	Not RCT
483	Lloyd D. Beyond "the fringe": A cautionary critique of William James. Conscious Cogn. 2000;9(4):629-37. doi: 10.1006/ccog.2000.0491. PubMed PMID: 11150229.	NO	Not RCT
484	Massett MP, Lewis SJ, Stauss HM, Kregel KC. Vascular reactivity and baroreflex function during hyperthermia in conscious rats. Am J Physiol Regul Integr Comp Physiol. 2000;279(4):R1282-9. doi: 10.1152/ajpregu.2000.279.4.R1282. PubMed PMID: 11003994.	NO	Not RCT
485	Meyer PG, Orliaguet GA, Zerah M, Charron B, Jarreau MM, Brunelle F, et al. Emergency management of deeply comatose children with acute rupture of cerebral arteriovenous malformations. Can J Anaesth. 2000;47(8):758-66. doi: 10.1007/bf03019478. PubMed PMID: 10958092.	NO	Not RCT
486	Minami T, Okuda-Ashitaka E, Mori H, Sakimura K, Watanabe M, Mishina M, et al. Characterization of nociceptin/orphanin FQ-induced pain responses in conscious mice: neonatal capsaicin treatment and N-methyl-D-aspartate receptor GluRepsilon subunit knockout mice. Neuroscience. 2000;97(1):133-42. doi: 10.1016/s0306-4522(00)00010-5. PubMed PMID: 10771345.	NO	Not RCT
487	Müllenheim J, Preckel B, Obal D, Heiderhoff M, Hoff J, Thämer V, et al. Left stellate ganglion block has only small effects on left ventricular function in awake dogs before and after induction of heart failure. Anesth Analg. 2000;91(4):787-92. doi: 10.1097/00000539-200010000-00005. PubMed PMID: 11004027.	NO	Not RCT
488	Mussack T, Biberthaler P, Wiedemann E, Kanz KG, Englert A, Gippner-Steppert C, et al. S-100b as a screening marker of the severity of minor head trauma (MHT)--a pilot study. Acta Neurochir Suppl. 2000;76:393-6. doi: 10.1007/978-3-7091-6346-7_81. PubMed PMID: 11450052.	NO	Not RCT
489	Nakane S, Honda H, Hamasaki S, Shirabe S, Nakamura T. [A case of herpes zoster encephalitis with Ramsay-Hunt syndrome, herpes zoster generalisatus and acute pancreatitis]. No To Shinkei. 2000;52(1):43-7. PubMed PMID: 10689690.	NO	Not RCT
490	Oda M, Udaka F, Kubori T, Oka N, Kameyama M. [A case of acute motor sensory axonal polyneuropathy after Haemophilus influenzae infection]. Rinsho Shinkeigaku. 2000;40(8):836-9. PubMed PMID: 11218707.	NO	Not RCT
491	Ogane K, Fujita S, Ohkuma H, Suzuki S. [A case of delayed subrachnoid hemorrhage from vertebrobasilar artery dissecting aneurysm]. No To Shinkei. 2000;52(9):827-31. PubMed PMID: 11064872.	NO	Not RCT
492	Ohkado S, Nishiyama T, Tamai H, Yajima C, Hanaoka K. [Combined intercostal nerve block and epidural anesthesia in a patient with severe aortitis syndrome]. Masui. 2000;49(7):782-4. PubMed PMID: 10933035.	NO	Not RCT
493	Rapcsak SZ, Kaszniak AW. Searching for the neural correlates of consciousness: clues from face recognition research. Brain Cogn. 2000;42(1):37-40. doi: 10.1006/brcg.1999.1155. PubMed PMID: 10739592.	NO	Not RCT
494	Restuccia D. Anatomic origin of P13 and P14 scalp far-field potentials. J Clin Neurophysiol. 2000;17(3):246-57. doi: 10.1097/00004691-200005000-00003. PubMed PMID: 10928637.	NO	Not RCT
495	Schiff ND, Plum F. The role of arousal and "gating" systems in the neurology of impaired consciousness. J Clin Neurophysiol. 2000;17(5):438-52. doi: 10.1097/00004691-200009000-00002. PubMed PMID: 11085547.	NO	Not RCT
496	Simakajornboon N, Gozal E, Gozal YM, Gozal D. Hypoxia induces activation of a N-methyl-D-aspartate glutamate receptor-protein kinase C pathway in the dorsocaudal brainstem of the conscious rat. Neurosci Lett. 2000;278(1-2):17-20. doi: 10.1016/s0304-3940(99)00887-3. PubMed PMID: 10643790.	NO	Not RCT
497	Suzuki S, Kanai S, Miyasaka K, Jimi A, Funakoshi A. Regulation of pancreatic secretion by vagal nerve during short-term duct occlusion in conscious rats. Pancreas. 2000;20(1):94-101. doi: 10.1097/00006676-200001000-00013. PubMed PMID: 10630389.	NO	Not RCT
498	Yu YH, Blessing WW. Carotid and cardiopulmonary chemoreceptor activity increases hippocampal theta rhythm in conscious rabbits. Am J Physiol Regul Integr Comp Physiol. 2000;278(4):R973-9. doi: 10.1152/ajpregu.2000.278.4.R973. PubMed PMID: 10749786.	NO	Not RCT
499	Zhen Han, Guangzhong Yin, Dai Zhou, Zhong Wang, Guangdi Yu, Qizhang Yin. Effects of Neuroelectrical Stimulation Therapy on Consciousness Disorders after Midbrain Injury in Rats. Chinese Journal of Physical Medicine and Rehabilitation. 2001;23(1):11 - 3. doi:10.3760/j:issn:0254 - 1424.2001.01.004.	NO	Not RCT
500	Zhen Han, Guangzhong Yin, Dai Zhou, Zhong Wang, Guangdi Yu, Qizhang Yin. Effects of Neuroelectrical Stimulation Therapy on Consciousness Disorders after Midbrain Injury in Rats. Chinese Journal of Physical Medicine and Rehabilitation. 2001(01):10 - 2.	NO	Not RCT
501	Cotterill RM. Cooperation of the basal ganglia, cerebellum, sensory cerebrum and hippocampus: possible implications for cognition, consciousness, intelligence and creativity. Prog Neurobiol. 2001;64(1):1-33. doi: 10.1016/s0301-0082(00)00058-7. PubMed PMID: 11250060.	NO	Not RCT
502	Davidson AJ, McCann ME, Devavaram P, Auble SA, Sullivan LJ, Gillis JM, et al. The differences in the bispectral index between infants and children during emergence from anesthesia after circumcision surgery. Anesth Analg. 2001;93(2):326-30, 2nd contents page. doi: 10.1213/00000539-200108000-00017. PubMed PMID: 11473853.	NO	Not RCT
503	Deo SD, Tavares SP, Pandey RK, El-Saied G, Willett KM, Worlock PH. Operative management of acetabular fractures in Oxford. Injury. 2001;32(7):581-6. doi: 10.1016/s0020-1383(00)00200-x. PubMed PMID: 11524093.	NO	Not RCT
504	Dominguez OJ, Jr. The injured coach. Emerg Med Serv. 2001;30(7):102. PubMed PMID: 11458733.	NO	Not RCT
505	Feiss P. [General anesthesia]. Rev Prat. 2001;51(8):841-5. PubMed PMID: 11387685.	NO	Not RCT
506	Foley CM, McAllister RM, Hasser EM. Thyroid status influences baroreflex function and autonomic contributions to arterial pressure and heart rate. Am J Physiol Heart Circ Physiol. 2001;280(5):H2061-8. doi: 10.1152/ajpheart.2001.280.5.H2061. PubMed PMID: 11299207.	NO	Not RCT
507	Fransson BA, Bagley RS, Gay JM, Silver GM, Gokhale S, Sanders S, et al. Pneumonia after intracranial surgery in dogs. Vet Surg. 2001;30(5):432-9. doi: 10.1053/jvet.2001.25867. PubMed PMID: 11555818.	NO	Not RCT
508	Freitas da Rocha A, Pereira A, Jr., Bezerra Coutinho FA. N-methyl-D-aspartate channel and consciousness: from signal coincidence detection to quantum computing. Prog Neurobiol. 2001;64(6):555-73. doi: 10.1016/s0301-0082(00)00069-1. PubMed PMID: 11311462.	NO	Not RCT
509	Furlan R. [Tilt test and orthostatic intolerance: abnormalities in the neural sympathetic response to gravitational stimulus]. Ital Heart J Suppl. 2001;2(5):484-90. PubMed PMID: 11388331.	NO	Not RCT
510	Gendo A, Kramer L, Häfner M, Funk GC, Zauner C, Sterz F, et al. Time-dependency of sensory evoked potentials in comatose cardiac arrest survivors. Intensive Care Med. 2001;27(8):1305-11. doi: 10.1007/s001340101008. PubMed PMID: 11511943.	NO	Not RCT
511	Gilabert Morell A, Fernández Méndez F, Berenguer Pellús J, Sánchez Pérez C. [Sedation in spinal anesthesia. Comparison of remifentanil and propofol]. Rev Esp Anestesiol Reanim. 2001;48(5):204-11. PubMed PMID: 11412730.	NO	Not RCT
512	Gimeno-Pita P, Moros-Peña M, Guillén-Ballard T, Cáceres A, Eiras J, López-Pisón J. [Permanent visual loss resulting from bilateral occipital infarction after shunt malfunction]. Rev Neurol. 2001;32(9):835-7. PubMed PMID: 11424035.	NO	Not RCT
513	Harada T, Yamamura Y, Ishizaki F, Hide M, Morita E, Inoue K, et al. [A case of cholinergic urticaria with epileptic seizure and abnormalities on electroencephalogram]. No To Shinkei. 2001;53(9):863-8. PubMed PMID: 11596482.	NO	Not RCT
514	Iwasaki M, Nakasato N, Kanno A, Hatanaka K, Nagamatsu K, Nagamine Y, et al. Somatosensory evoked fields in comatose survivors after severe traumatic brain injury. Clin Neurophysiol. 2001;112(1):205-11. doi: 10.1016/s1388-2457(00)00506-x. PubMed PMID: 11137679.	NO	Not RCT
515	Jacob F. Complexity and tinkering. Ann N Y Acad Sci. 2001;929:71-3. doi: 10.1111/j.1749-6632.2001.tb05708.x. PubMed PMID: 11349431.	NO	Not RCT
516	Kakiuchi T, Tsukada H, Fukumoto D, Nishiyama S. Effects of aging on serotonin transporter availability and its response to fluvoxamine in the living brain: PET study with [(11)C](+)McN5652 and [(11)C](-)McN5652 in conscious monkeys. Synapse. 2001;40(3):170-9. doi: 10.1002/syn.1039. PubMed PMID: 11304754.	NO	Not RCT
517	Kandel ER. The molecular biology of memory storage: a dialogue between genes and synapses. Science. 2001;294(5544):1030-8. doi: 10.1126/science.1067020. PubMed PMID: 11691980.	NO	Not RCT
518	Karmakar MK, Chui PT, Joynt GM, Ho AM. Thoracic paravertebral block for management of pain associated with multiple fractured ribs in patients with concomitant lumbar spinal trauma. Reg Anesth Pain Med. 2001;26(2):169-73. doi: 10.1053/rapm.2001.21086. PubMed PMID: 11251143.	NO	Not RCT
519	Kuwahara S, Kawada M, Uga S. Chronic subdural hematoma with vasogenic edema in the cerebral hemisphere--case report. Neurol Med Chir (Tokyo). 2001;41(4):196-200. doi: 10.2176/nmc.41.196. PubMed PMID: 11381678.	NO	case report
520	Lamme VA. Blindsight: the role of feedforward and feedback corticocortical connections. Acta Psychol (Amst). 2001;107(1-3):209-28. doi: 10.1016/s0001-6918(01)00020-8. PubMed PMID: 11388136.	NO	Not related to this study
521	Liu W, Zhao X, Zhao Z, Yin M, Su D. [The effect of sinoaortic denervation by five selective methods on baroreflex sensitivity in conscious rats]. Zhongguo Ying Yong Sheng Li Xue Za Zhi. 2001;17(2):170-3. PubMed PMID: 21171411.	NO	Not related to this study
522	Matsumura K, Tsuchihashi T, Abe I. Central human cocaine- and amphetamine-regulated transcript peptide 55-102 increases arterial pressure in conscious rabbits. Hypertension. 2001;38(5):1096-100. doi: 10.1161/hy1101.092968. PubMed PMID: 11711504.	NO	Not related to this study
523	Mazoyer B, Zago L, Mellet E, Bricogne S, Etard O, Houdé O, et al. Cortical networks for working memory and executive functions sustain the conscious resting state in man. Brain Res Bull. 2001;54(3):287-98. doi: 10.1016/s0361-9230(00)00437-8. PubMed PMID: 11287133.	NO	Not related to this study
524	Medvedev AV. Temporal binding at gamma frequencies in the brain: paving the way to epilepsy? Australas Phys Eng Sci Med. 2001;24(1):37-48. doi: 10.1007/bf03178284. PubMed PMID: 11458571.	NO	Not related to this study
525	Meen M, Coudore-Civiale MA, Eschalier A, Boucher M. Involvement of hypogastric and pelvic nerves for conveying cystitis induced nociception in conscious rats. J Urol. 2001;166(1):318-22. PubMed PMID: 11435893.	NO	Not related to this study
526	Mikawa S, Ebina T. [Spontaneous intracranial hypotension complicating subdural hematoma: unilateral oculomotor nerve palsy caused by epidural blood patch]. No Shinkei Geka. 2001;29(8):747-53. PubMed PMID: 11554093.	NO	Not related to this study
527	Morita H, Tanaka K, Tsuchiya Y, Miyahara T, Fujiki N. Response of renal sympathetic nerve activity to parabolic flight-induced gravitational change in conscious rats. Neurosci Lett. 2001;310(2-3):129-32. doi: 10.1016/s0304-3940(01)02099-7. PubMed PMID: 11585584.	NO	Not related to this study
528	Moritz CH, Rowley HA, Haughton VM, Swartz KR, Jones J, Badie B. Functional MR imaging assessment of a non-responsive brain injured patient. Magn Reson Imaging. 2001;19(8):1129-32. doi: 10.1016/s0730-725x(01)00432-5. PubMed PMID: 11711238.	NO	Not related to this study
529	Mussack T, Biberthaler P, Kanz KG, Wiedemann E, Gippner-Steppert C, Jochum M. S-100b, sE-selectin, and sP-selectin for evaluation of hypoxic brain damage in patients after cardiopulmonary resuscitation: pilot study. World J Surg. 2001;25(5):539-43; discussion 44. doi: 10.1007/s002680020082. PubMed PMID: 11369976.	NO	Not related to this study
530	Nijsen MJ, Croiset G, Diamant M, De Wied D, Wiegant VM. CRH signalling in the bed nucleus of the stria terminalis is involved in stress-induced cardiac vagal activation in conscious rats. Neuropsychopharmacology. 2001;24(1):1-10. doi: 10.1016/s0893-133x(00)00167-6. PubMed PMID: 11106870.	NO	Not related to this study
531	Okuda Y, Matsumoto T, Shinohara M, Kitajima T, Kim P. Sudden unconsciousness during a lesser occipital nerve block in a patient with the occipital bone defect. Eur J Anaesthesiol. 2001;18(12):829-32. doi: 10.1046/j.1365-2346.2001.01018.x. PubMed PMID: 11737183.	NO	Not related to this study
532	Peri CV, Shaffrey ME, Farace E, Cooper E, Alves WM, Cooper JB, et al. Pilot study of electrical stimulation on median nerve in comatose severe brain injured patients: 3-month outcome. Brain Inj. 2001;15(10):903-10. doi: 10.1080/02699050110065709. PubMed PMID: 11595086.	NO	Not related to this study
533	Yuan PQ, Taché Y, Miampamba M, Yang H. Acute cold exposure induces vagally mediated Fos expression in gastric myenteric neurons in conscious rats. Am J Physiol Gastrointest Liver Physiol. 2001;281(2):G560-8. doi: 10.1152/ajpgi.2001.281.2.G560. PubMed PMID: 11447037; PubMed Central PMCID: PMC8086409.	NO	Not related to this study
534	Berger RP, Pierce MC, Wisniewski SR, Adelson PD, Clark RS, Ruppel RA, et al. Neuron-specific enolase and S100B in cerebrospinal fluid after severe traumatic brain injury in infants and children. Pediatrics. 2002;109(2):E31. doi: 10.1542/peds.109.2.e31. PubMed PMID: 11826241.	NO	Not related to this study
535	Cayetanot F, Gros F, Larnicol N. Postnatal changes in the respiratory response of the conscious rat to serotonin 2A/2C receptor activation are reflected in the developmental pattern of fos expression in the brainstem. Brain Res. 2002;942(1-2):51-7. doi: 10.1016/s0006-8993(02)02690-2. PubMed PMID: 12031852.	NO	Not related to this study
536	Churchland PS. Self-representation in nervous systems. Science. 2002;296(5566):308-10. doi: 10.1126/science.1070564. PubMed PMID: 11951034.	NO	Not related to this study
537	Craig AD. How do you feel? Interoception: the sense of the physiological condition of the body. Nat Rev Neurosci. 2002;3(8):655-66. doi: 10.1038/nrn894. PubMed PMID: 12154366.	NO	Not related to this study
538	De Paepe H, Renson C, Hoebeke P, Raes A, Van Laecke E, Vande Walle J. The role of pelvic-floor therapy in the treatment of lower urinary tract dysfunctions in children. Scand J Urol Nephrol. 2002;36(4):260-7. doi: 10.1080/003655902320248218. PubMed PMID: 12201917.	NO	Not related to this study
539	Devuyst G, Bogousslavsky J, Meuli R, Moncayo J, de Freitas G, van Melle G. Stroke or transient ischemic attacks with basilar artery stenosis or occlusion: clinical patterns and outcome. Arch Neurol. 2002;59(4):567-73. doi: 10.1001/archneur.59.4.567. PubMed PMID: 11939891.	NO	Not related to this study
540	Dias da Silva Valdo J, Viana Públio CC, de Melo Alves R, Fazan R, Jr., Ruscone TG, Porta A, et al. Intravenous amiodarone modifies autonomic balance and increases baroreflex sensitivity in conscious rats. Auton Neurosci. 2002;95(1-2):88-96. doi: 10.1016/s1566-0702(01)00365-4. PubMed PMID: 11871788.	NO	Not related to this study
541	Dziadz'ko AM. [Regional anesthesia of the airways in difficult tracheal intubation in a conscious patient with spontaneous respiration]. Anesteziol Reanimatol. 2002(4):49-53. PubMed PMID: 12462780.	NO	Not related to this study
542	Elting JW, Sulter GA, Kaste M, Lees KR, Diener HC, Hommel M, et al. AMPA antagonist ZK200775 in patients with acute ischemic stroke: possible glial cell toxicity detected by monitoring of S-100B serum levels. Stroke. 2002;33(12):2813-8. doi: 10.1161/01.str.0000043823.37955.fb. PubMed PMID: 12468775.	NO	Not related to this study
543	Fischer C, Mutschler V. [Traumatic brain injuries in adults: from coma to wakefulness. Neurophysiological data]. Ann Readapt Med Phys. 2002;45(8):448-55. doi: 10.1016/s0168-6054(02)00295-7. PubMed PMID: 12490333.	NO	Not related to this study
544	Gazioğlu N, Kadioğlu P, Ocal E, Erman H, Akar Z, Oz B. An unusual presentation of Nelson's syndrome with apoplexy and subarachnoid hemorrhage. Pituitary. 2002;5(4):267-74. doi: 10.1023/a:1025386018586. PubMed PMID: 14558676.	NO	Not related to this study
545	Gehrmann J, Meister M, Maguire CT, Martins DC, Hammer PE, Neer EJ, et al. Impaired parasympathetic heart rate control in mice with a reduction of functional G protein betagamma-subunits. Am J Physiol Heart Circ Physiol. 2002;282(2):H445-56. doi: 10.1152/ajpheart.00565.2001. PubMed PMID: 11788391.	NO	Not related to this study
546	Gierer A. Theoretical approaches to holistic biological features: Pattern formation, neural networks and the brain-mind relation. J Biosci. 2002;27(3):195-205. doi: 10.1007/bf02704909. PubMed PMID: 12089469.	NO	Not related to this study
547	Grote A. [Traction retinal detachment, optic atrophy, apallic syndrome after shaking trauma in an infant]. Ophthalmologe. 2002;99(4):295-8. doi: 10.1007/s00347-001-0561-1. PubMed PMID: 12058507.	NO	Not related to this study
548	Guillaume AI, Osmont D, Gaffié D, Sarron JC, Quandieu P. Physiological implications of mechanical effects of +Gz accelerations on brain structures. Aviat Space Environ Med. 2002;73(3):171-7; discussion 8. PubMed PMID: 11908880.	NO	Not related to this study
549	Gupta A. Unconscious amygdalar fear conditioning in a subset of chronic fatigue syndrome patients. Med Hypotheses. 2002;59(6):727-35. doi: 10.1016/s0306-9877(02)00321-3. PubMed PMID: 12445517.	NO	Not related to this study
550	Hirsch AR. Hydrogen sulfide exposure without loss of consciousness: chronic effects in four cases. Toxicol Ind Health. 2002;18(2):51-61. doi: 10.1191/0748233702th131oa. PubMed PMID: 12868793.	NO	Not related to this study
551	Hobson JA, Pace-Schott EF. The cognitive neuroscience of sleep: neuronal systems, consciousness and learning. Nat Rev Neurosci. 2002;3(9):679-93. doi: 10.1038/nrn915. PubMed PMID: 12209117.	NO	Not related to this study
552	Homanics GE, Xu Y, Tang P. Integrated approaches to the action of general anesthetics and alcohol. Physiol Behav. 2002;77(4-5):495-9. doi: 10.1016/s0031-9384(02)00910-1. PubMed PMID: 12526989.	NO	Not related to this study
553	Illig KA, Sternbach Y, Zhang R, Burchfiel J, Shortell CK, Rhodes JM, et al. EEG changes during awake carotid endarterectomy. Ann Vasc Surg. 2002;16(1):6-11. Epub 20020116. doi: 10.1007/s10016-001-0135-3. PubMed PMID: 11904797.	NO	Not related to this study
554	Inagaki Y, Watanabe T, Ishibe Y, Tsunoda Y, Osako Y. [Vital capacity rapid inhalation induction (VCRII) technique with sevoflurane for a rheumatoid patient with difficult airway]. Masui. 2002;51(4):411-3. PubMed PMID: 11995351.	NO	Not related to this study
555	Ishihara K, Nishino H, Maki T, Kawamura M, Murayama S. Utilization behavior as a white matter disconnection syndrome. Cortex. 2002;38(3):379-87. doi: 10.1016/s0010-9452(08)70666-x. PubMed PMID: 12146662.	NO	Not related to this study
556	Iwase S, Mano T, Kamiya A, Niimi Y, Fu Q, Suzumura A. Syncopal attack alters the burst properties of muscle sympathetic nerve activity in humans. Auton Neurosci. 2002;95(1-2):141-5. doi: 10.1016/s1566-0702(01)00362-9. PubMed PMID: 11871780.	NO	Not related to this study
557	Jardine DL, Charles CJ, Melton IC, May CN, Forrester MD, Frampton CM, et al. Continual recordings of cardiac sympathetic nerve activity in conscious sheep. Am J Physiol Heart Circ Physiol. 2002;282(1):H93-9. doi: 10.1152/ajpheart.2002.282.1.H93. PubMed PMID: 11748052.	NO	Not related to this study
558	Jones H. Consciousness still a mystery. Br J Psychiatry. 2002;181:537. doi: 10.1192/bjp.181.6.537. PubMed PMID: 12456533.	NO	Not related to this study
559	Kaiser R. Tick-borne encephalitis (TBE) in Germany and clinical course of the disease. Int J Med Microbiol. 2002;291 Suppl 33:58-61. doi: 10.1016/s1438-4221(02)80012-1. PubMed PMID: 12141760.	NO	Not related to this study
560	Karaça M, Kiliç E, Yazici B, Demir S, de la Torre JC. Ischemic stroke in elderly patients treated with a free radical scavenger-glycolytic intermediate solution: a preliminary pilot trial. Neurol Res. 2002;24(1):73-80. doi: 10.1179/016164102101199567. PubMed PMID: 11783757.	NO	Not related to this study
561	Kessler P, Neidhart G, Bremerich DH, Aybek T, Dogan S, Lischke V, et al. High thoracic epidural anesthesia for coronary artery bypass grafting using two different surgical approaches in conscious patients. Anesth Analg. 2002;95(4):791-7, table of contents. doi: 10.1097/00000539-200210000-00002. PubMed PMID: 12351247.	NO	Not related to this study
562	Kobayashi Y, Isa T. Sensory-motor gating and cognitive control by the brainstem cholinergic system. Neural Netw. 2002;15(4-6):731-41. doi: 10.1016/s0893-6080(02)00059-x. PubMed PMID: 12371523.	NO	Not related to this study
563	Kochar DK, Shubhakaran, Kumawat BL, Kochar SK, Halwai M, Makkar RK, et al. Cerebral malaria in Indian adults: a prospective study of 441 patients from Bikaner, north-west India. J Assoc Physicians India. 2002;50:234-41. PubMed PMID: 12038655.	NO	Not related to this study
564	Kumral E, Bayulkem G, Akyol A, Yunten N, Sirin H, Sagduyu A. Mesencephalic and associated posterior circulation infarcts. Stroke. 2002;33(9):2224-31. doi: 10.1161/01.str.0000027438.93029.87. PubMed PMID: 12215591.	NO	Not related to this study
565	Laureys S, Faymonville ME, Peigneux P, Damas P, Lambermont B, Del Fiore G, et al. Cortical processing of noxious somatosensory stimuli in the persistent vegetative state. Neuroimage. 2002;17(2):732-41. PubMed PMID: 12377148.	NO	Not related to this study
566	León-Carrión J, van Eeckhout P, Domínguez-Morales Mdel R, Pérez-Santamaría FJ. The locked-in syndrome: a syndrome looking for a therapy. Brain Inj. 2002;16(7):571-82. doi: 10.1080/02699050110119781. PubMed PMID: 12119076.	NO	Not related to this study
567	Lubkin V, Beizai P, Sadun AA. The eye as metronome of the body. Surv Ophthalmol. 2002;47(1):17-26. doi: 10.1016/s0039-6257(01)00282-x. PubMed PMID: 11801266.	NO	Not related to this study
568	Macefield VG, Elam M, Wallin BG. Firing properties of single postganglionic sympathetic neurones recorded in awake human subjects. Auton Neurosci. 2002;95(1-2):146-59. doi: 10.1016/s1566-0702(01)00389-7. PubMed PMID: 11871781.	NO	Not related to this study
569	Machado BH, Bonagamba LG, Dun SL, Kwok EH, Dun NJ. Pressor response to microinjection of orexin/hypocretin into rostral ventrolateral medulla of awake rats. Regul Pept. 2002;104(1-3):75-81. doi: 10.1016/s0167-0115(01)00351-2. PubMed PMID: 11830280.	NO	Not related to this study
570	Mateo-Sierra O, Delgado-López PD, García-Leal R, Carrera-Fernández J, Traba-López A, Carrillo-Yagüe R. [Massive intratumoral haemorrhage as a clinical presentation of acoustic neuroma]. Rev Neurol. 2002;35(7):656-60. PubMed PMID: 12389153.	NO	Not related to this study
571	Matsumura K, Tsuchihashi T, Abe I, Iida M. Central alpha-melanocyte-stimulating hormone acts at melanocortin-4 receptor to activate sympathetic nervous system in conscious rabbits. Brain Res. 2002;948(1-2):145-8. doi: 10.1016/s0006-8993(02)03045-7. PubMed PMID: 12383966.	NO	Not related to this study
572	Matsumura K, Tsuchihashi T, Fujii K, Abe I, Iida M. Central ghrelin modulates sympathetic activity in conscious rabbits. Hypertension. 2002;40(5):694-9. doi: 10.1161/01.hyp.0000035395.51441.10. PubMed PMID: 12411464.	NO	Not related to this study
573	Medana IM, Day NP, Hien TT, Mai NT, Bethell D, Phu NH, et al. Axonal injury in cerebral malaria. Am J Pathol. 2002;160(2):655-66. doi: 10.1016/s0002-9440(10)64885-7. PubMed PMID: 11839586; PubMed Central PMCID: PMC1850649.	NO	Not related to this study
574	Miampamba M, Maillot C, Million M, Taché Y. Peripheral CRF activates myenteric neurons in the proximal colon through CRF(1) receptor in conscious rats. Am J Physiol Gastrointest Liver Physiol. 2002;282(5):G857-65. doi: 10.1152/ajpgi.00434.2001. PubMed PMID: 11960782.	NO	Not related to this study
575	Miyakita Y, Taguchi Y, Matsuzawa M, Nakayama H, Sekino H. [A case of traumatic chiasmal syndrome presenting with bitemporal upper quadrantanopsia]. No Shinkei Geka. 2002;30(5):547-50. PubMed PMID: 11993180.	NO	Not related to this study
576	Mussack T, Biberthaler P, Kanz KG, Heckl U, Gruber R, Linsenmaier U, et al. Immediate S-100B and neuron-specific enolase plasma measurements for rapid evaluation of primary brain damage in alcohol-intoxicated, minor head-injured patients. Shock. 2002;18(5):395-400. doi: 10.1097/00024382-200211000-00002. PubMed PMID: 12412616.	NO	Not related to this study
577	Ogawara K, Kuwabara S, Yuki N. Fisher syndrome or Bickerstaff brainstem encephalitis? Anti-GQ1b IgG antibody syndrome involving both the peripheral and central nervous systems. Muscle Nerve. 2002;26(6):845-9. doi: 10.1002/mus.10246. PubMed PMID: 12451613.	NO	Not related to this study
578	Perruchet P, Vinter A. The self-organizing consciousness. Behav Brain Sci. 2002;25(3):297-330; discussion -88. doi: 10.1017/s0140525x02000067. PubMed PMID: 12879698.	NO	Not related to this study
579	Polson JW, Mrljak S, Potts PD, Dampney RA. Fos expression in spinally projecting neurons after hypotension in the conscious rabbit. Auton Neurosci. 2002;100(1-2):10-20. doi: 10.1016/s1566-0702(02)00143-1. PubMed PMID: 12422955.	NO	Not related to this study
580	Reinohs M, Straube T, Baum P, Berrouschot J, Wagner A. Recurrent reversible cerebral edema after long term immunosuppression with tacrolimus. J Neurol. 2002;249(6):780-1. doi: 10.1007/s00415-002-0703-7. PubMed PMID: 12173578.	NO	Not related to this study
581	Renfroe JB, Wheless JW. Earlier use of adjunctive vagus nerve stimulation therapy for refractory epilepsy. Neurology. 2002;59(6 Suppl 4):S26-30. doi: 10.1212/wnl.59.6_suppl_4.s26. PubMed PMID: 12270965.	NO	Not related to this study
582	Richardson DA, Bexton R, Shaw FE, Steen N, Bond J, Kenny RA. How reproducible is the cardioinhibitory response to carotid sinus massage in fallers? Europace. 2002;4(4):361-4. doi: 10.1053/eupc.2002.0264. PubMed PMID: 12408254.	NO	Not related to this study
583	Saper CB. The central autonomic nervous system: conscious visceral perception and autonomic pattern generation. Annu Rev Neurosci. 2002;25:433-69. Epub 20020325. doi: 10.1146/annurev.neuro.25.032502.111311. PubMed PMID: 12052916.	NO	Not related to this study
584	Shirabe T, Irie K, Uchida M. Autopsy case of aluminum encephalopathy. Neuropathology. 2002;22(3):206-10. doi: 10.1046/j.1440-1789.2002.00432.x. PubMed PMID: 12416561.	NO	Not related to this study
585	Wedekind C, Hesselmann V, Lippert-Grüner M, Ebel M. Trauma to the pontomesencephalic brainstem-a major clue to the prognosis of severe traumatic brain injury. Br J Neurosurg. 2002;16(3):256-60. doi: 10.1080/02688690220148842. PubMed PMID: 12201395.	NO	Not related to this study
586	Carta A, Ferrigno L, Salvo M, Bianchi-Marzoli S, Boschi A, Carta F. Visual prognosis after indirect traumatic optic neuropathy. J Neurol Neurosurg Psychiatry. 2003;74(2):246-8. doi: 10.1136/jnnp.74.2.246. PubMed PMID: 12531960; PubMed Central PMCID: PMC1738266.	NO	Not related to this study
587	Chai NL, Dong L, Li ZF, Du KX, Wang JH, Yan LK, et al. Effects of neurotrophins on gastrointestinal myoelectric activities of rats. World J Gastroenterol. 2003;9(8):1874-7. doi: 10.3748/wjg.v9.i8.1874. PubMed PMID: 12918143; PubMed Central PMCID: PMC4611566.	NO	Not related to this study
588	Churchland PS. Self-representation in nervous systems. Ann N Y Acad Sci. 2003;1001:31-8. doi: 10.1196/annals.1279.002. PubMed PMID: 14625353.	NO	Not related to this study
589	Cooper EB, Cooper JB. Electrical treatment of coma via the median nerve. Acta Neurochir Suppl. 2003;87:7-10. doi: 10.1007/978-3-7091-6081-7_2. PubMed PMID: 14518514.	NO	Not related to this study
590	Coughlan MD, Fieggen AG, Semple PL, Peter JC. Craniocerebral gunshot injuries in children. Childs Nerv Syst. 2003;19(5-6):348-52. Epub 20030524. doi: 10.1007/s00381-003-0736-y. PubMed PMID: 12768317.	NO	Not related to this study
591	Crick F, Koch C. A framework for consciousness. Nat Neurosci. 2003;6(2):119-26. doi: 10.1038/nn0203-119. PubMed PMID: 12555104.	NO	Not related to this study
592	Decety J, Chaminade T. When the self represents the other: a new cognitive neuroscience view on psychological identification. Conscious Cogn. 2003;12(4):577-96. doi: 10.1016/s1053-8100(03)00076-x. PubMed PMID: 14656502.	NO	Not related to this study
593	Di Nunno N, Vimercati L, Viola L, Vimercati F. A case of electrocution during illegal fishing activities. Am J Forensic Med Pathol. 2003;24(2):164-7. doi: 10.1097/01.Paf.0000070001.59275.08. PubMed PMID: 12773854.	NO	Not related to this study
594	Dimopoulou I, Korfias S, Dafni U, Anthi A, Psachoulia C, Jullien G, et al. Protein S-100b serum levels in trauma-induced brain death. Neurology. 2003;60(6):947-51. doi: 10.1212/01.wnl.0000049931.77887.7f. PubMed PMID: 12654958.	NO	Not related to this study
595	Eadie MJ. A pathology of the animal spirits -- the clinical neurology of Thomas Willis (1621-1675) part I -- background, and disorders of intrinsically normal animal spirits. J Clin Neurosci. 2003;10(1):14-29. doi: 10.1016/s0967-5868(02)00165-0. PubMed PMID: 12464516.	NO	Not related to this study
596	Evans BM. Sleep, consciousness and the spontaneous and evoked electrical activity of the brain. Is there a cortical integrating mechanism? Neurophysiol Clin. 2003;33(1):1-10. doi: 10.1016/s0987-7053(03)00002-9. PubMed PMID: 12711127.	NO	Not related to this study
597	Exadaktylos AK, Sclabas GM, Nuyens M, Schröder D, Gallitz B, Henning P, et al. The clinical correlation of temporal bone fractures and spiral computed tomographic scan: a prospective and consecutive study at a level I trauma center. J Trauma. 2003;55(4):704-6. doi: 10.1097/01.Ta.0000038550.11890.A5. PubMed PMID: 14566126.	NO	Not related to this study
598	Garlicki A, Podsiadło-Kleinrok B, Bociaga-Jasik M, Kleinrok K, Tomik B. [Disturbances of cerebral perfusion in patients with bacterial meningoencephalitis]. Folia Med Cracov. 2003;44(1-2):5-25. PubMed PMID: 15232884.	NO	Not related to this study
599	Gerber IL, Stewart RA, Legget ME, West TM, French RL, Sutton TM, et al. Increased plasma natriuretic peptide levels reflect symptom onset in aortic stenosis. Circulation. 2003;107(14):1884-90. Epub 20030331. doi: 10.1161/01.Cir.0000060533.79248.0c. PubMed PMID: 12668523.	NO	Not related to this study
600	Green P, Rohling ML, Iverson GL, Gervais RO. Relationships between olfactory discrimination and head injury severity. Brain Inj. 2003;17(6):479-96. doi: 10.1080/0269905031000070242. PubMed PMID: 12745704.	NO	Not related to this study
601	Habas AB, Kim Y, Jefferson BK. Cases from the Osler Medical Service at Johns Hopkins University. Am J Med. 2003;115(8):664-6. doi: 10.1016/j.amjmed.2003.10.004. PubMed PMID: 14656620.	NO	Not related to this study
602	Hamidon BB, Raymond AA. Acute disseminated encephalomyelitis (ADEM) presenting with seizures secondary to anti-tetanus toxin vaccination. Med J Malaysia. 2003;58(5):780-2. PubMed PMID: 15190671.	NO	Not related to this study
603	Herwig U, Abler B, Schönfeldt-Lecuona C, Wunderlich A, Grothe J, Spitzer M, et al. Verbal storage in a premotor-parietal network: evidence from fMRI-guided magnetic stimulation. Neuroimage. 2003;20(2):1032-41. doi: 10.1016/s1053-8119(03)00368-9. PubMed PMID: 14568473.	NO	Not related to this study
604	Hirooka Y, Kishi T, Sakai K, Shimokawa H, Takeshita A. Effect of overproduction of nitric oxide in the brain stem on the cardiovascular response in conscious rats. J Cardiovasc Pharmacol. 2003;41 Suppl 1:S119-26. PubMed PMID: 12688408.	NO	Not related to this study
605	Inci S, Ozgen T. Locked-in syndrome due to metastatic pontomedullary tumor--case report. Neurol Med Chir (Tokyo). 2003;43(10):497-500. doi: 10.2176/nmc.43.497. PubMed PMID: 14620202.	NO	case report
606	Inoue N. [Neurological effects of chemical and biological weapons]. Rinsho Shinkeigaku. 2003;43(11):880-2. PubMed PMID: 15152492.	NO	Not related to this study
607	Janssen P, Prins NH, Moreaux B, Meulemans AL, Lefebvre RA. In vivo characterization of 5-HT1A receptor-mediated gastric relaxation in conscious dogs. Br J Pharmacol. 2003;140(5):913-20. Epub 20030929. doi: 10.1038/sj.bjp.0705507. PubMed PMID: 14517177; PubMed Central PMCID: PMC1574099.	NO	Not related to this study
608	Kashiwagi M, Tanabe T, Shichiri M, Tamai H. [Differential diagnosis in children having delirium associated with high fever]. No To Hattatsu. 2003;35(4):310-5. PubMed PMID: 12875207.	NO	Not related to this study
609	Kay AD, Petzold A, Kerr M, Keir G, Thompson EJ, Nicoll JA. Cerebrospinal fluid apolipoprotein E concentration decreases after traumatic brain injury. J Neurotrauma. 2003;20(3):243-50. doi: 10.1089/089771503321532824. PubMed PMID: 12820678.	NO	Not related to this study
610	Kennedy C, Assis TS, Currie AJ, Rowan EG. Crossing the pain barrier: P2 receptors as targets for novel analgesics. J Physiol. 2003;553(Pt 3):683-94. Epub 20030926. doi: 10.1113/jphysiol.2003.049114. PubMed PMID: 14514872; PubMed Central PMCID: PMC2343624.	NO	Not related to this study
611	Komine H, Matsukawa K, Tsuchimochi H, Murata J. Central command blunts the baroreflex bradycardia to aortic nerve stimulation at the onset of voluntary static exercise in cats. Am J Physiol Heart Circ Physiol. 2003;285(2):H516-26. Epub 20030501. doi: 10.1152/ajpheart.00013.2003. PubMed PMID: 12860562.	NO	Not related to this study
612	Koszewski W, Bacia T, Rysz A. [Vagus nerve stimulation (VNS) in the treatment of drug-resistant epilepsy. A 4-year follow-up evaluation of VNS treatment efficacy]. Neurol Neurochir Pol. 2003;37(3):573-86. PubMed PMID: 14593753.	NO	Not related to this study
613	Lam NP, Donoff RB, Kaban LB, Dodson TB. Patient satisfaction after trigeminal nerve repair. Oral Surg Oral Med Oral Pathol Oral Radiol Endod. 2003;95(5):538-43. doi: 10.1067/moe.2003.163. PubMed PMID: 12738944.	NO	Not related to this study
614	Laothamatas J, Hemachudha T, Mitrabhakdi E, Wannakrairot P, Tulayadaechanont S. MR imaging in human rabies. AJNR Am J Neuroradiol. 2003;24(6):1102-9. PubMed PMID: 12812933; PubMed Central PMCID: PMC8149031.	NO	Not related to this study
615	Legrand D. How not to find the neural signature of self-consciousness. Conscious Cogn. 2003;12(4):544-6; discussion 7-8. doi: 10.1016/j.concog.2003.08.005. PubMed PMID: 14656497.	NO	Not related to this study
616	Leube DT, Knoblich G, Erb M, Kircher TT. Observing one's hand become anarchic: an fMRI study of action identification. Conscious Cogn. 2003;12(4):597-608. doi: 10.1016/s1053-8100(03)00079-5. PubMed PMID: 14656503.	NO	Not related to this study
617	Lew HL, Dikmen S, Slimp J, Temkin N, Lee EH, Newell D, et al. Use of somatosensory-evoked potentials and cognitive event-related potentials in predicting outcomes of patients with severe traumatic brain injury. Am J Phys Med Rehabil. 2003;82(1):53-61; quiz 2-4, 80. doi: 10.1097/00002060-200301000-00009. PubMed PMID: 12510186.	NO	Not related to this study
618	Liu JT, Wang CH, Chou IC, Sun SS, Koa CH, Cooper E. Regaining consciousness for prolonged comatose patients with right median nerve stimulation. Acta Neurochir Suppl. 2003;87:11-4. doi: 10.1007/978-3-7091-6081-7_3. PubMed PMID: 14518515.	NO	Not related to this study
619	Logi F, Fischer C, Murri L, Mauguière F. The prognostic value of evoked responses from primary somatosensory and auditory cortex in comatose patients. Clin Neurophysiol. 2003;114(9):1615-27. doi: 10.1016/s1388-2457(03)00086-5. PubMed PMID: 12948790.	NO	Not related to this study
620	Lumbers ER, Yu ZY, Crawford EN. Effects of fetal behavioral states on renal sympathetic nerve activity and arterial pressure of unanesthetized fetal sheep. Am J Physiol Regul Integr Comp Physiol. 2003;285(4):R908-16. Epub 20030626. doi: 10.1152/ajpregu.00252.2003. PubMed PMID: 12829443.	NO	Not related to this study
621	Maliszewska-Scislo M, Scislo TJ, Rossi NF. Effect of blockade of endogenous angiotensin II on baroreflex function in conscious diabetic rats. Am J Physiol Heart Circ Physiol. 2003;284(5):H1601-11. Epub 20030109. doi: 10.1152/ajpheart.00578.2002. PubMed PMID: 12521945.	NO	Not related to this study
622	Mayorov DN, Head GA. AT1 receptors in the RVLM mediate pressor responses to emotional stress in rabbits. Hypertension. 2003;41(5):1168-73. Epub 20030324. doi: 10.1161/01.Hyp.0000064574.29317.45. PubMed PMID: 12654708.	NO	Not related to this study
623	Mayorov DN, Head GA. Glutamate receptors in RVLM modulate sympathetic baroreflex in conscious rabbits. Am J Physiol Regul Integr Comp Physiol. 2003;284(2):R511-9. Epub 20021010. doi: 10.1152/ajpregu.00351.2002. PubMed PMID: 12388428.	NO	Not related to this study
624	Mihalik Z, Arányi Z, Siska E, Nyulasi T, Pénzes I. [Acute quadriplegia after diabetic ketoacidosis]. Orv Hetil. 2003;144(44):2173-7. PubMed PMID: 14686065.	NO	Not related to this study
625	Momjian S, Dehdashti AR, Kehrli P, May D, Rilliet B. Occipital condyle fractures in children. Case report and review of the literature. Pediatr Neurosurg. 2003;38(5):265-70. doi: 10.1159/000069825. PubMed PMID: 12686772.	NO	case report
626	Morita S, Miwa H, Kondo T. [Unilateral multiple cranial nerve palsies mimicking Garcin syndrome as an atypical symptom of brainstem encephalitis: a case report]. No To Shinkei. 2003;55(4):341-4. PubMed PMID: 12755038.	NO	case report
627	Mulak A. Testing of visceral sensitivity. J Physiol Pharmacol. 2003;54 Suppl 4:55-72. PubMed PMID: 15075449.	NO	Not related to this study
628	Murali NS, Svatikova A, Somers VK. Cardiovascular physiology and sleep. Front Biosci. 2003;8:s636-52. Epub 20030501. doi: 10.2741/1105. PubMed PMID: 12700080.	NO	Not related to this study
629	Naguib M, Samarkandi A, Riad W, Alharby SW. Optimal dose of succinylcholine revisited. Anesthesiology. 2003;99(5):1045-9. doi: 10.1097/00000542-200311000-00006. PubMed PMID: 14576536.	NO	Not related to this study
630	Nalivaiko E, De Pasquale CG, Blessing WW. Electrocardiographic changes associated with the nasopharyngeal reflex in conscious rabbits: vago-sympathetic co-activation. Auton Neurosci. 2003;105(2):101-4. doi: 10.1016/s1566-0702(03)00048-1. PubMed PMID: 12798206.	NO	Not related to this study
631	Newen A, Vogeley K. Self-representation: searching for a neural signature of self-consciousness. Conscious Cogn. 2003;12(4):529-43. doi: 10.1016/s1053-8100(03)00080-1. PubMed PMID: 14656496.	NO	Not related to this study
632	Ohashi K, Nakanishi K, Miyajima D, Fukushima K, Shirotani T, Kuwamura K, et al. Cerebral infarction in a 24-year-old pilot. Aviat Space Environ Med. 2003;74(10):1105-9. PubMed PMID: 14556575.	NO	Not related to this study
633	Oishi K, Yoshioka M, Ozawa R, Yamamoto T, Oya Y, Ogawa M, et al. [Dichloroacetate treatment for adult patients with mitochondrial disease]. Rinsho Shinkeigaku. 2003;43(4):154-61. PubMed PMID: 12892050.	NO	Not related to this study
634	Okuda T, Akai F, Nakano N, Uchiyama T, Taneda M. [A case report of tuberculous meningitis: limits of detection using polymerase chain reaction (PCR) and treatments]. No To Shinkei. 2003;55(1):65-9. PubMed PMID: 12649901.	NO	Not related to this study
635	Ootsuka Y, Blessing WW. 5-Hydroxytryptamine 1A receptors inhibit cold-induced sympathetically mediated cutaneous vasoconstriction in rabbits. J Physiol. 2003;552(Pt 1):303-14. Epub 20030808. doi: 10.1113/jphysiol.2003.048041. PubMed PMID: 12909675; PubMed Central PMCID: PMC2343305.	NO	Not related to this study
636	Ortega-Martínez M, Fernández-Portales I, Cabezudo JM, Rodríguez-Sánchez JA, Gómez-Perals LF, Giménez-Pando J. [Isolated oculomotor palsy. An unusual presentation of chronic subural hematoma]. Neurocirugia (Astur). 2003;14(5):423-5; discussion 5. doi: 10.1016/s1130-1473(03)70522-3. PubMed PMID: 14603390.	NO	Not related to this study
637	Patel HJ, Birrell MA, Crispino N, Hele DJ, Venkatesan P, Barnes PJ, et al. Inhibition of guinea-pig and human sensory nerve activity and the cough reflex in guinea-pigs by cannabinoid (CB2) receptor activation. Br J Pharmacol. 2003;140(2):261-8. Epub 20030804. doi: 10.1038/sj.bjp.0705435. PubMed PMID: 12970104; PubMed Central PMCID: PMC1574031.	NO	Not related to this study
638	Pins D, Ffytche D. The neural correlates of conscious vision. Cereb Cortex. 2003;13(5):461-74. doi: 10.1093/cercor/13.5.461. PubMed PMID: 12679293.	NO	Not related to this study
639	Prinz W. Neurons don't represent. Conscious Cogn. 2003;12(4):572-3; discussion 4-6. doi: 10.1016/j.concog.2003.08.008. PubMed PMID: 14656500.	NO	Not related to this study
640	Tatewaki M, Harris M, Uemura K, Ueno T, Hoshino E, Shiotani A, et al. Dual effects of acupuncture on gastric motility in conscious rats. Am J Physiol Regul Integr Comp Physiol. 2003;285(4):R862-72. doi: 10.1152/ajpregu.00715.2002. PubMed PMID: 12959921.	NO	Not related to this study
641	Ping Xu. Clinical Study on the Awakening Effect of Median Nerve Electrical Stimulation on Comatose Patients after Craniocerebral Injury [MA thesis]. Soochow University, 2004.	NO	Not related to this study
642	Castejón OJ, Acurero G. Traumatic axolemmal and cytoskeletal derangement in myelinated axons of human oedematous cerebral cortex and loss of consciousness. An electron microscopic study using cortical biopsies. J Submicrosc Cytol Pathol. 2004;36(3-4):285-93. PubMed PMID: 15906603.	NO	Not related to this study
643	Christophis P. The prognostic value of somatosensory evoked potentials in traumatic primary and secondary brain stem lesions. Zentralbl Neurochir. 2004;65(1):25-31. doi: 10.1055/s-2004-44885. PubMed PMID: 14981573.	NO	Not related to this study
644	Clavagnier S, Falchier A, Kennedy H. Long-distance feedback projections to area V1: implications for multisensory integration, spatial awareness, and visual consciousness. Cogn Affect Behav Neurosci. 2004;4(2):117-26. doi: 10.3758/cabn.4.2.117. PubMed PMID: 15460918.	NO	Not related to this study
645	Cosmelli D, David O, Lachaux JP, Martinerie J, Garnero L, Renault B, et al. Waves of consciousness: ongoing cortical patterns during binocular rivalry. Neuroimage. 2004;23(1):128-40. doi: 10.1016/j.neuroimage.2004.05.008. PubMed PMID: 15325359.	NO	Not related to this study
646	Czernicki T, Marchel A. [Results of treatment of cerebellar infarctions]. Neurol Neurochir Pol. 2004;38(1):37-43. PubMed PMID: 15049167.	NO	Not related to this study
647	Dimopoulou I, Tsagarakis S, Korfias S, Zervakis D, Douka E, Thalassinos N, et al. Relationship of thyroid function to post-traumatic S-100b serum levels in survivors of severe head injury: preliminary results. Intensive Care Med. 2004;30(2):298-301. Epub 20031031. doi: 10.1007/s00134-003-2058-7. PubMed PMID: 14593458.	NO	Not related to this study
648	Ergun A, Koch C, Oder W. Do somatosensory evoked potentials in traumatic brain injury patients indicate brainstem generators for frontally recorded N18, P20 and cervical N13? Brain Inj. 2004;18(3):289-98. doi: 10.3109/08982100903161449. PubMed PMID: 14726287.	NO	Not related to this study
649	Facco E, Machado C. Evoked potentials in the diagnosis of brain death. In: Machado C, Shewmon DA, editors. BRAIN DEATH AND DISORDERS OF CONSCIOUSNESS. 5502004. p. 175-87.	NO	Not related to this study
650	Galambos B, Tamás L, Zsoldos P, Czigány T, Jakab L, Németh J, et al. [Vascular injuries in everyday practice]. Zentralbl Chir. 2004;129(2):81-6. doi: 10.1055/s-2004-816276. PubMed PMID: 15106035.	NO	Not related to this study
651	Glover S. Separate visual representations in the planning and control of action. Behav Brain Sci. 2004;27(1):3-24; discussion -78. doi: 10.1017/s0140525x04000020. PubMed PMID: 15481943.	NO	Not related to this study
652	Gonzalez Tortosa J, Martínez-Lage JF, Poza M. Bitemporal head crush injuries: clinical and radiological features of a distinctive type of head injury. J Neurosurg. 2004;100(4):645-51. doi: 10.3171/jns.2004.100.4.0645. PubMed PMID: 15070119.	NO	Not related to this study
653	Harada N, Ohba H, Fukumoto D, Kakiuchi T, Tsukada H. Potential of [(18)F]beta-CFT-FE (2beta-carbomethoxy-3beta-(4-fluorophenyl)-8-(2-[(18)F]fluoroethyl)nortropane) as a dopamine transporter ligand: A PET study in the conscious monkey brain. Synapse. 2004;54(1):37-45. doi: 10.1002/syn.20059. PubMed PMID: 15300883.	NO	Not related to this study
654	Haymore J. A neuron in a haystack: advanced neurologic assessment. AACN Clin Issues. 2004;15(4):568-81. doi: 10.1097/00044067-200410000-00008. PubMed PMID: 15586158.	NO	Not related to this study
655	Hu DL, Liu XH, Yu XL, Guo HM, Guo B, Shi Y, et al. [Clinical significance of serum S-100B protein in severe cerebral injury]. Zhongguo Wei Zhong Bing Ji Jiu Yi Xue. 2004;16(4):221-2. PubMed PMID: 15068714.	NO	Not related to this study
656	Hu H, Wu M. Spin-mediated consciousness theory: possible roles of neural membrane nuclear spin ensembles and paramagnetic oxygen. Med Hypotheses. 2004;63(4):633-46. doi: 10.1016/j.mehy.2004.04.002. PubMed PMID: 15325008.	NO	Not related to this study
657	Inamasu J, Nakamura Y, Orii M, Saito R, Kuroshima Y, Mayanagi K, et al. Treatment of spontaneous intracranial hypotension secondary to C-2 meningeal cyst by surgical packing--case report. Neurol Med Chir (Tokyo). 2004;44(6):326-30. doi: 10.2176/nmc.44.326. PubMed PMID: 15253550.	NO	case report
658	Inamasu J, Nakamura Y, Saito R, Kuroshima Y, Mayanagi K, Orii M, et al. Cerebellar hemorrhage secondary to cranial metastasis of prostate cancer--case report. Neurol Med Chir (Tokyo). 2004;44(2):82-5. doi: 10.2176/nmc.44.82. PubMed PMID: 15018330.	NO	case report
659	Krupoderov DA, Pivovarov SA, Ostreĭkov IF, Shein VN. [Changes in hemodynamics during regional anesthesia and medicinal sedation in children traumatology]. Anesteziol Reanimatol. 2004(1):39-42. PubMed PMID: 15206310.	NO	Not related to this study
660	Lareo LR, Corredor C. Ionotropic glutamate receptor activated by N-methyl-D-aspartate: a key molecule of conscious life. Med Hypotheses. 2004;63(2):245-9. doi: 10.1016/j.mehy.2004.01.032. PubMed PMID: 15236783.	NO	Not related to this study
661	Lee HJ, Jilani M, Frohman L, Baker S. CT of orbital trauma. Emerg Radiol. 2004;10(4):168-72. Epub 20031119. doi: 10.1007/s10140-003-0282-7. PubMed PMID: 15290482.	NO	Not related to this study
662	Matsuoka T, Furuya H, Ikezoe K, Murai H, Ohyagi Y, Yoshiura T, et al. [A family with autosomal dominant temporal lobe epilepsy accompanied by motor and sensory neuropathy]. Rinsho Shinkeigaku. 2004;44(1):43-9. PubMed PMID: 15199738.	NO	Not related to this study
663	Mellerup E, Kristensen F. Mania as a dysfunction of reentry: application of Edelman's and Tononi's hypothesis for consciousness in relation to a psychiatric disorder. Med Hypotheses. 2004;63(3):464-6. doi: 10.1016/j.mehy.2004.03.007. PubMed PMID: 15288370.	NO	Not related to this study
664	Morita T, Kochiyama T, Okada T, Yonekura Y, Matsumura M, Sadato N. The neural substrates of conscious color perception demonstrated using fMRI. Neuroimage. 2004;21(4):1665-73. doi: 10.1016/j.neuroimage.2003.12.019. PubMed PMID: 15050589.	NO	Not related to this study
665	Mourisse J, Lerou J, Zwarts M, Booij L. Electromyographic assessment of blink reflexes correlates with a clinical scale of depth of sedation/anaesthesia and BIS during propofol administration. Acta Anaesthesiol Scand. 2004;48(9):1174-9. doi: 10.1111/j.1399-6576.2004.00485.x. PubMed PMID: 15352965.	NO	Not related to this study
666	Mutsukura K, Tsuboi Y, Imamura A, Fujiki F, Yamada T. [Garcin syndrome in a patient with rhinocerebral mucormycosis]. No To Shinkei. 2004;56(3):231-5. PubMed PMID: 15112447.	NO	Not related to this study
667	Nagao K, Yokoyama T, Yamashita K, Imoto A, Manabe M, Nishiyama T. [Cardiac arrest during bilateral inguinal herniorrhaphy under epidural anesthesia]. Masui. 2004;53(12):1404-6. PubMed PMID: 15682803.	NO	Not related to this study
668	Ng CW, De Matteo R, Badoer E. Effect of muscimol and L-NAME in the PVN on the RSNA response to volume expansion in conscious rabbits. Am J Physiol Renal Physiol. 2004;287(4):F739-46. doi: 10.1152/ajprenal.00431.2003. PubMed PMID: 15345495.	NO	Not related to this study
669	Nomura M, Ohira H, Haneda K, Iidaka T, Sadato N, Okada T, et al. Functional association of the amygdala and ventral prefrontal cortex during cognitive evaluation of facial expressions primed by masked angry faces: an event-related fMRI study. Neuroimage. 2004;21(1):352-63. doi: 10.1016/j.neuroimage.2003.09.021. PubMed PMID: 14741673.	NO	Not related to this study
670	Ohta H, Genmoto T, Yokota A. [Spontaneous intracranial hypotension associated with trochlear nerve palsy and bilateral chronic subdural hematoma]. No To Shinkei. 2004;56(2):169-72. PubMed PMID: 15098363.	NO	Not related to this study
671	Oró JJ. Evolution of the brain: from behavior to consciousness in 3.4 billion years. Neurosurgery. 2004;54(6):1287-96; discussion 96-7. doi: 10.1227/01.neu.0000124742.36274.5c. PubMed PMID: 15157286.	NO	Not related to this study
672	Pelinka LE, Kroepfl A, Leixnering M, Buchinger W, Raabe A, Redl H. GFAP versus S100B in serum after traumatic brain injury: relationship to brain damage and outcome. J Neurotrauma. 2004;21(11):1553-61. doi: 10.1089/neu.2004.21.1553. PubMed PMID: 15684648.	NO	Not related to this study
673	Pellman EJ, Powell JW, Viano DC, Casson IR, Tucker AM, Feuer H, et al. Concussion in professional football: epidemiological features of game injuries and review of the literature--part 3. Neurosurgery. 2004;54(1):81-94; discussion -6. doi: 10.1227/01.neu.0000097267.54786.54. PubMed PMID: 14683544.	NO	Not related to this study
674	Pellman EJ, Viano DC, Casson IR, Arfken C, Powell J. Concussion in professional football: injuries involving 7 or more days out--Part 5. Neurosurgery. 2004;55(5):1100-19. doi: 10.1227/01.neu.0000147063.12873.f5. PubMed PMID: 15509317.	NO	Not related to this study
675	Pérez Alvarez MJ, Moreno López M, González Manrique M. [Tuberculous meningitis. One case: ophthalmic complications]. Arch Soc Esp Oftalmol. 2004;79(11):549-52. doi: 10.4321/s0365-66912004001100007. PubMed PMID: 15578284.	NO	Not related to this study
676	Phillips ML, Williams LM, Heining M, Herba CM, Russell T, Andrew C, et al. Differential neural responses to overt and covert presentations of facial expressions of fear and disgust. Neuroimage. 2004;21(4):1484-96. doi: 10.1016/j.neuroimage.2003.12.013. PubMed PMID: 15050573.	NO	Not related to this study
677	Poliszuk-Siedlecka M, Wojaczyńska-Stanek K, Jamroz E, Stepień E, Marszał E. [Herpes encephalitis at children]. Wiad Lek. 2004;57(9-10):444-8. PubMed PMID: 15765759.	NO	Not related to this study
678	Pongbhaesaj P, Dejthevaporn C, Tunlayadechanont S, Witoonpanich R, Sungkanuparph S, Vibhagool A. Aspergillosis of the central nervous system: a catastrophic opportunistic infection. Southeast Asian J Trop Med Public Health. 2004;35(1):119-25. PubMed PMID: 15272754.	NO	Not related to this study
679	Rasmussen LS, Poulsen MG, Christiansen M, Jansen EC. Biochemical markers for brain damage after carbon monoxide poisoning. Acta Anaesthesiol Scand. 2004;48(4):469-73. doi: 10.1111/j.1399-6576.2004.00362.x. PubMed PMID: 15025610.	NO	Not related to this study
680	Ray M, Bohr I, McIntosh JM, Ballard C, McKeith I, Chalon S, et al. Involvement of alpha6/alpha3 neuronal nicotinic acetylcholine receptors in neuropsychiatric features of Dementia with Lewy bodies: [(125)I]-alpha-conotoxin MII binding in the thalamus and striatum. Neurosci Lett. 2004;372(3):220-5. doi: 10.1016/j.neulet.2004.09.042. PubMed PMID: 15542244.	NO	Not related to this study
681	Re RN. A proposal regarding the biology of memory: participation of intracrine peptide networks. Med Hypotheses. 2004;63(5):887-94. doi: 10.1016/j.mehy.2004.04.027. PubMed PMID: 15488664.	NO	Not related to this study
682	Schutter DJ, van Honk J. Extending the global workspace theory to emotion: phenomenality without access. Conscious Cogn. 2004;13(3):539-49. doi: 10.1016/j.concog.2004.05.002. PubMed PMID: 15336246.	NO	Not related to this study
683	Schwartz DM, Sestokas AK. Facilitated assessment of unconsciousness from morphologic changes in the bilateral posterior tibial nerve cortical somatosensory evoked potential under total intravenous propofol anesthesia during spine surgery. J Clin Monit Comput. 2004;18(3):201-6. doi: 10.1023/b:jocm.0000042992.40648.79. PubMed PMID: 15562986.	NO	Not related to this study
684	Shiga Y, Miyazawa K, Sato S, Fukushima R, Shibuya S, Sato Y, et al. Diffusion-weighted MRI abnormalities as an early diagnostic marker for Creutzfeldt-Jakob disease. Neurology. 2004;63(3):443-9. doi: 10.1212/01.wnl.0000134555.59460.5d. PubMed PMID: 15304574.	NO	Not related to this study
685	Tebbe JJ, Ortmann E, Schumacher K, Mönnikes H, Kobelt P, Arnold R, et al. Cocaine- and amphetamine-regulated transcript stimulates colonic motility via central CRF receptor activation and peripheral cholinergic pathways in fed, conscious rats. Neurogastroenterol Motil. 2004;16(4):489-96. doi: 10.1111/j.1365-2982.2004.00561.x. PubMed PMID: 15306004.	NO	Not related to this study
686	Jian Zheng, Jianmin Liu, Yong Liu, Zhujuan Zhou. Changes of Evoked Potentials in Acute Stroke Patients and Their Clinical Significance. Chongqing Medicine. 2005;34(6):846 - 9. doi:10.3969/j.issn.1671 - 8348.2005.06.028.	NO	Not related to this study
687	Bertram D, Oréa V, Chapuis B, Barrès C, Julien C. Differential responses of frequency components of renal sympathetic nerve activity to arterial pressure changes in conscious rats. Am J Physiol Regul Integr Comp Physiol. 2005;289(4):R1074-82. Epub 20050602. doi: 10.1152/ajpregu.00270.2005. PubMed PMID: 15932970.	NO	Not related to this study
688	Chen CY, Inui A, Asakawa A, Fujino K, Kato I, Chen CC, et al. Des-acyl ghrelin acts by CRF type 2 receptors to disrupt fasted stomach motility in conscious rats. Gastroenterology. 2005;129(1):8-25. doi: 10.1053/j.gastro.2005.04.015. PubMed PMID: 16012930.	NO	Not related to this study
689	Churchland PS. A neurophilosophical slant on consciousness research. Prog Brain Res. 2005;149:285-93. doi: 10.1016/s0079-6123(05)49020-2. PubMed PMID: 16226591.	NO	Not related to this study
690	Cooper EB, Scherder EJ, Cooper JB. Electrical treatment of reduced consciousness: experience with coma and Alzheimer's disease. Neuropsychol Rehabil. 2005;15(3-4):389-405. doi: 10.1080/09602010443000317. PubMed PMID: 16350980.	NO	Not related to this study
691	Cooper EB, Scherder EJA, Cooper JB. Electrical treatment of reduced consciousness: Experience with coma and Alzheimer's disease. NEUROPSYCHOLOGICAL REHABILITATION. 2005;15(3-4):389-405. doi: 10.1080/09602010443000317. PubMed PMID: WOS:000231961900024.	NO	Not related to this study
692	Dallan I, Bruschini L, Nacci A, Bignami M, Casani AP. Drop attacks and vertical vertigo after transtympanic gentamicin: diagnosis and management. Acta Otorhinolaryngol Ital. 2005;25(6):370-3. PubMed PMID: 16749606; PubMed Central PMCID: PMC2639899.	NO	Not related to this study
693	Demirtaş O, Gelal F, Vidinli BD, Demirtaş LO, Uluç E, Baloğlu A. Cranial MR imaging with clinical correlation in preeclampsia and eclampsia. Diagn Interv Radiol. 2005;11(4):189-94. PubMed PMID: 16320222.	NO	Not related to this study
694	Destrebecqz A, Peigneux P, Laureys S, Degueldre C, Del Fiore G, Aerts J, et al. The neural correlates of implicit and explicit sequence learning: Interacting networks revealed by the process dissociation procedure. Learn Mem. 2005;12(5):480-90. Epub 20050915. doi: 10.1101/lm.95605. PubMed PMID: 16166397; PubMed Central PMCID: PMC1240060.	NO	Not related to this study
695	Eidlitz-Markus T, Stiebel-Kalish H, Rubin Y, Shuper A. CSF pressure measurement during anesthesia: an unreliable technique. Paediatr Anaesth. 2005;15(12):1078-82. doi: 10.1111/j.1460-9592.2005.01675.x. PubMed PMID: 16324027.	NO	Not related to this study
696	Fujisawa H, Yoshida Y, Niida Y, Hasegawa M, Yamashita J. Cyanotic breath-holding spell: a life-threatening complication after radical resection of a cervicomedullary ganglioglioma. Pediatr Neurosurg. 2005;41(2):93-7. doi: 10.1159/000085163. PubMed PMID: 15942280.	NO	Not related to this study
697	Geocadin RG, Malhotra AD, Tong S, Seth A, Moriwaki G, Hanley DF, et al. Effect of acute hypoxic preconditioning on qEEG and functional recovery after cardiac arrest in rats. Brain Res. 2005;1064(1-2):146-54. Epub 20051111. doi: 10.1016/j.brainres.2005.04.046. PubMed PMID: 16289119.	NO	Not related to this study
698	Graham DI, Maxwell WL, Adams JH, Jennett B. Novel aspects of the neuropathology of the vegetative state after blunt head injury. Prog Brain Res. 2005;150:445-55. doi: 10.1016/s0079-6123(05)50031-1. PubMed PMID: 16186041.	NO	Not related to this study
699	Hara J, Fujimura M, Myou S, Oribe Y, Furusho S, Yamazaki M, et al. Primary alveolar hypoventilation syndrome complicated with antiphospholipid syndrome. Intern Med. 2005;44(9):987-9. doi: 10.2169/internalmedicine.44.987. PubMed PMID: 16258218.	NO	Not related to this study
700	He J, Wu B, Zhang Y. Acupuncture treatment for 15 cases of post-traumatic coma. J Tradit Chin Med. 2005;25(3):171-3. PubMed PMID: 16334716.	NO	Not related to this study
701	Juntrakul S, Ruangvejvorachai P, Shuangshoti S, Wacharapluesadee S, Hemachudha T. Mechanisms of escape phenomenon of spinal cord and brainstem in human rabies. BMC Infect Dis. 2005;5:104. Epub 20051116. doi: 10.1186/1471-2334-5-104. PubMed PMID: 16288653; PubMed Central PMCID: PMC1310615.	NO	Not related to this study
702	Kararizou E, Markou I, Zalonis I, Gkiatas K, Triantafyllou N, Kararizos G, et al. Paraneoplastic limbic encephalitis presenting as acute viral encephalitis. J Neurooncol. 2005;75(2):229-32. doi: 10.1007/s11060-005-3671-9. PubMed PMID: 16283448.	NO	Not related to this study
703	Keller E, Pangalu A, Fandino J, Könü D, Yonekawa Y. Decompressive craniectomy in severe cerebral venous and dural sinus thrombosis. Acta Neurochir Suppl. 2005;94:177-83. doi: 10.1007/3-211-27911-3_28. PubMed PMID: 16060260.	NO	Not related to this study
704	Kołodziej W, Krzeszowiec T, Latka D, Czerwiński K. [Abduction of the eyeballs palsy as a first sign of subarachnoid hemorrhage from ruptured posterior inferior cerebellar artery aneurysm: a case report]. Neurol Neurochir Pol. 2005;39(2):157-62. PubMed PMID: 15871062.	NO	case report
705	Kotchoubey B. Apallic syndrome is not apallic: is vegetative state vegetative? Neuropsychol Rehabil. 2005;15(3-4):333-56. doi: 10.1080/09602010443000416. PubMed PMID: 16350976.	NO	Not RCT
706	Kranczioch C, Debener S, Schwarzbach J, Goebel R, Engel AK. Neural correlates of conscious perception in the attentional blink. Neuroimage. 2005;24(3):704-14. Epub 20041124. doi: 10.1016/j.neuroimage.2004.09.024. PubMed PMID: 15652305.	NO	Not RCT
707	Ladehoff M, Zachow D, Koch C, Nowak G, Echelmeyer A, Arnold H, et al. Cerebellar haemorrhage and tension pneumocephalus after resection of a Pancoast tumour. Acta Neurochir (Wien). 2005;147(5):561-4;discussion 4. doi: 10.1007/s00701-004-0402-5. PubMed PMID: 15592884.	NO	Not RCT
708	Laureys S. The neural correlate of (un)awareness: lessons from the vegetative state. Trends Cogn Sci. 2005;9(12):556-9. Epub 20051103. doi: 10.1016/j.tics.2005.10.010. PubMed PMID: 16271507.	NO	Not RCT
709	Manconi M, Sferrazza B, Iannaccone S, Massimo A, Zucconi M, Ferini-Strambi L. Case of symptomatic propriospinal myoclonus evolving toward acute "myoclonic status". Mov Disord. 2005;20(12):1646-50. doi: 10.1002/mds.20645. PubMed PMID: 16092107.	NO	Not RCT
710	Margari L, Presicci A, Ventura P, Margari F, Perniola T. Channelopathy: hypothesis of a common pathophysiologic mechanism in different forms of paroxysmal dyskinesia. Pediatr Neurol. 2005;32(4):229-35. doi: 10.1016/j.pediatrneurol.2004.12.004. PubMed PMID: 15797178.	NO	Not RCT
711	Matiushkin DP. [Credible mechanisms of quick decisions and their reliability]. Aviakosm Ekolog Med. 2005;39(1):20-4. PubMed PMID: 15909841.	NO	Not RCT
712	Mori RL, Cotter LA, Arendt HE, Olsheski CJ, Yates BJ. Effects of bilateral vestibular nucleus lesions on cardiovascular regulation in conscious cats. J Appl Physiol (1985). 2005;98(2):526-33. Epub 20041008. doi: 10.1152/japplphysiol.00970.2004. PubMed PMID: 15475594.	NO	Not RCT
713	Moritz CH, Black SL. fMRI reveals large-scale network activation in minimally conscious patients. Neurology. 2005;65(11):1843. doi: 10.1212/01.wnl.0000200030.64810.53. PubMed PMID: 16344544.	NO	Not RCT
714	Movius HL, Allen JJ. Cardiac Vagal Tone, defensiveness, and motivational style. Biol Psychol. 2005;68(2):147-62. doi: 10.1016/j.biopsycho.2004.03.019. PubMed PMID: 15450694.	NO	Not RCT
715	Mussack T, Ladurner R. [Role of S-100B for evaluation of traumatic brain injury in patients with alcohol intoxication]. Recenti Prog Med. 2005;96(2):77-80. PubMed PMID: 15844766.	NO	Not RCT
716	Nakamura M, Endo M, Murakami K, Konno H, Fujihara K, Itoyama Y. An autopsied case of neuromyelitis optica with a large cavitary cerebral lesion. Mult Scler. 2005;11(6):735-8. doi: 10.1191/1352458505ms1236cr. PubMed PMID: 16320738.	NO	Not RCT
717	Ohto T, Iwasaki N, Ohkoshi N, Aoki T, Ichinohe M, Tanaka R, et al. A pediatric case of critical illness polyneuropathy: clinical and pathological findings. Brain Dev. 2005;27(7):535-8. Epub 20050411. doi: 10.1016/j.braindev.2004.12.007. PubMed PMID: 16198212.	NO	Not RCT
718	Posner MI. Genes and experience shape brain networks of conscious control. Prog Brain Res. 2005;150:173-83. doi: 10.1016/s0079-6123(05)50012-8. PubMed PMID: 16186022.	NO	Not RCT
719	Rahmouni K, Jalali A, Morgan DA, Haynes WG. Lack of dilator effect of leptin in the hindlimb vascular bed of conscious rats. Eur J Pharmacol. 2005;518(2-3):175-81. doi: 10.1016/j.ejphar.2005.06.015. PubMed PMID: 16054621.	NO	Not RCT
720	Rawlings CA, Coates JR, Purinton PT, Barsanti JA, Carlisle A, Oliver JE. Evaluation of a selective neurectomy model for low urethral pressure incontinence in female dogs. Am J Vet Res. 2005;66(4):695-9. doi: 10.2460/ajvr.2005.66.695. PubMed PMID: 15900952.	NO	Not RCT
721	Schwartz S, Assal F, Valenza N, Seghier ML, Vuilleumier P. Illusory persistence of touch after right parietal damage: neural correlates of tactile awareness. BRAIN. 2005;128:277-90. doi: 10.1093/brain/awh347. PubMed PMID: WOS:000226605800008.	NO	Not RCT
722	Semple PL, Webb MK, de Villiers JC, Laws ER, Jr. Pituitary apoplexy. Neurosurgery. 2005;56(1):65-72; discussion -3. doi: 10.1227/01.neu.0000144840.55247.38. PubMed PMID: 15617587.	NO	Not RCT
723	Vogt BA, Laureys S. Posterior cingulate, precuneal and retrosplenial cortices: cytology and components of the neural network correlates of consciousness. Prog Brain Res. 2005;150:205-17. doi: 10.1016/s0079-6123(05)50015-3. PubMed PMID: 16186025; PubMed Central PMCID: PMC2679949.	NO	Not RCT
724	Chen RF, Tseng WT, Yen CT, Tsai ML. Frequency response characteristic of sympathetic mediated low-frequency blood pressure fluctuations in conscious rats. Auton Neurosci. 2006;128(1-2):48-52. Epub 20060309. doi: 10.1016/j.autneu.2006.02.001. PubMed PMID: 16530023.	NO	Not RCT
725	Choi CH, Cho WH, Choi BK, Lee SW. Rerupture following endovascular treatment for dissecting aneurysm of distal anterior inferior cerebellar artery with parent artery preservation: retreatment by parent artery occlusion with Guglielmi detachable coils. Acta Neurochir (Wien). 2006;148(3):363-6; discussion 6. Epub 20051219. doi: 10.1007/s00701-005-0702-4. PubMed PMID: 16362175.	NO	Not RCT
726	Christensen MS, Ramsøy TZ, Lund TE, Madsen KH, Rowe JB. An fMRI study of the neural correlates of graded visual perception. Neuroimage. 2006;31(4):1711-25. Epub 20060419. doi: 10.1016/j.neuroimage.2006.02.023. PubMed PMID: 16626975.	NO	Not RCT
727	Chroni E, Katsoulas G, Argyriou AA, Sakellaropoulos GC, Polychronopoulos P, Nikiforidis G. Level of consciousness as a conditioning factor of F wave generation in stroke patients. Clin Neurophysiol. 2006;117(2):315-9. Epub 20060104. doi: 10.1016/j.clinph.2005.10.018. PubMed PMID: 16386953.	NO	Not RCT
728	Clark GM. The multiple-channel cochlear implant: the interface between sound and the central nervous system for hearing, speech, and language in deaf people-a personal perspective. Philos Trans R Soc Lond B Biol Sci. 2006;361(1469):791-810. doi: 10.1098/rstb.2005.1782. PubMed PMID: 16627295; PubMed Central PMCID: PMC1609401.	NO	Not RCT
729	Davies NW, Sharief MK, Howard RS. Infection-associated encephalopathies: their investigation, diagnosis, and treatment. J Neurol. 2006;253(7):833-45. Epub 20060524. doi: 10.1007/s00415-006-0092-4. PubMed PMID: 16715200.	NO	Not RCT
730	Delgado P, Alvarez Sabin J, Santamarina E, Molina CA, Quintana M, Rosell A, et al. Plasma S100B level after acute spontaneous intracerebral hemorrhage. Stroke. 2006;37(11):2837-9. Epub 20060928. doi: 10.1161/01.STR.0000245085.58807.ad. PubMed PMID: 17008613.	NO	Not RCT
731	Dhaliwal A, West AL, Trobe JD, Musch DC. Third, fourth, and sixth cranial nerve palsies following closed head injury. J Neuroophthalmol. 2006;26(1):4-10. doi: 10.1097/01.wno.0000204661.48806.1d. PubMed PMID: 16518159.	NO	Not RCT
732	Echeverri E. Limits of capacity for the exchange of information in the human nervous system. IEEE Trans Inf Technol Biomed. 2006;10(4):803-8. doi: 10.1109/titb.2006.879585. PubMed PMID: 17044414.	NO	Not RCT
733	Errando CL, Pallardó MA, Herranz A, Peiró CM, de Andrés JA. [Bilateral axillary brachial plexus block guided by multiple nerve stimulation and ultrasound in a multiple trauma patient]. Rev Esp Anestesiol Reanim. 2006;53(6):383-6. PubMed PMID: 16910147.	NO	Not RCT
734	Ferbinteanu J, Kennedy PJ, Shapiro ML. Episodic memory--from brain to mind. Hippocampus. 2006;16(9):691-703. doi: 10.1002/hipo.20204. PubMed PMID: 16906530.	NO	Not RCT
735	Freeman R. Cardiovascular manifestations of autonomic epilepsy. Clin Auton Res. 2006;16(1):12-7. doi: 10.1007/s10286-006-0278-y. PubMed PMID: 16477490.	NO	Not RCT
736	Frithiof R, Rundgren M. Activation of central opioid receptors determines the timing of hypotension during acute hemorrhage-induced hypovolemia in conscious sheep. Am J Physiol Regul Integr Comp Physiol. 2006;291(4):R987-96. Epub 20060420. doi: 10.1152/ajpregu.00070.2006. PubMed PMID: 16627696.	NO	Not RCT
737	Fukunaga M, Murai H, Minohara M, Kikuchi H, Ohyagi Y, Kira J. [Hashimoto's encephalopathy with bilateral pallidal lesions presenting memory disturbance and executive dysfunction]. Rinsho Shinkeigaku. 2006;46(8):568-71. PubMed PMID: 17154038.	NO	Not RCT
738	Gray JA, Parslow DM, Brammer MJ, Chopping S, Vythelingum GN, ffytche DH. Evidence against functionalism from neuroimaging of the alien colour effect in synaesthesia. Cortex. 2006;42(2):309-18. doi: 10.1016/s0010-9452(08)70357-5. PubMed PMID: 16683506.	NO	Not RCT
739	Gundogar D, Demirci S. Multiple sclerosis presenting with fantastic confabulation. Gen Hosp Psychiatry. 2006;28(5):448-51. doi: 10.1016/j.genhosppsych.2006.04.005. PubMed PMID: 16950386.	NO	Not RCT
740	Gunja N, Varshney K. Brainstem anaesthesia after retrobulbar block: a rare cause of coma presenting to the emergency department. Emerg Med Australas. 2006;18(1):83-5. doi: 10.1111/j.1742-6723.2006.00806.x. PubMed PMID: 16454780.	NO	Not RCT
741	Haken H. Synergetics of brain function. Int J Psychophysiol. 2006;60(2):110-24. Epub 20060309. doi: 10.1016/j.ijpsycho.2005.12.006. PubMed PMID: 16527368.	NO	Not RCT
742	Hameroff SR. The entwined mysteries of anesthesia and consciousness: is there a common underlying mechanism? Anesthesiology. 2006;105(2):400-12. doi: 10.1097/00000542-200608000-00024. PubMed PMID: 16871075.	NO	Not RCT
743	Hemachudha T, Wacharapluesadee S, Laothamatas J, Wilde H. Rabies. Curr Neurol Neurosci Rep. 2006;6(6):460-8. doi: 10.1007/s11910-006-0047-2. PubMed PMID: 17074280.	NO	Not RCT
744	Hsieh CF, Shih PY, Lin RT. Postmalaria neurologic syndrome: a case report. Kaohsiung J Med Sci. 2006;22(12):630-5. doi: 10.1016/s1607-551x(09)70364-x. PubMed PMID: 17116625.	NO	case report
745	Huang MC, Wang SM, Hsu YW, Lin HC, Chi CY, Liu CC. Long-term cognitive and motor deficits after enterovirus 71 brainstem encephalitis in children. Pediatrics. 2006;118(6):e1785-8. Epub 20061120. doi: 10.1542/peds.2006-1547. PubMed PMID: 17116698.	NO	Not related to this study
746	Jereb M, Karner P, Muzlovic I, Jurca T. Severe tick-borne encephalitis in Slovenia in the years 2001-2005: time for a mass vaccination campaign? Wien Klin Wochenschr. 2006;118(23-24):765-8. doi: 10.1007/s00508-006-0728-5. PubMed PMID: 17186173.	NO	Not related to this study
747	Jikumaru M, Masuda T, Ueyama H, Sannomiya K, Kumamoto T. [Bilateral medial medullary infarction presenting as vertical gaze palsy]. Rinsho Shinkeigaku. 2006;46(1):45-9. PubMed PMID: 16541794.	NO	Not related to this study
748	Kakinohana M, Sugahara K. Level of consciousness affects the excitability of spinal motor neurones during propofol sedation in humans. BRITISH JOURNAL OF ANAESTHESIA. 2006;96(6):742-6. doi: 10.1093/bja/ael081. PubMed PMID: WOS:000237696400012.	NO	Not related to this study
749	Kantzides A, Badoer E. Activation of NADPH-diaphorase-positive projections to the rostral ventrolateral medulla following cardiac mechanoreceptor stimulation in the conscious rat. Am J Physiol Regul Integr Comp Physiol. 2006;290(6):R1626-38. doi: 10.1152/ajpregu.00532.2005. PubMed PMID: 16682470.	NO	Not related to this study
750	Karakitsos D, Soldatos T, Gouliamos A, Armaganidis A, Poularas J, Kalogeromitros A, et al. Transorbital sonographic monitoring of optic nerve diameter in patients with severe brain injury. Transplant Proc. 2006;38(10):3700-6. doi: 10.1016/j.transproceed.2006.10.185. PubMed PMID: 17175372.	NO	Not related to this study
751	Karakitsos D, Soldatos T, Goulimos A, Armaganidis A, Poularas J, Kalogeromitros A, et al. Transorbital sonographic monitoring of optic nerve diameter in patients with severe brain injury. TRANSPLANTATION PROCEEDINGS. 2006;38(10):3700-6. doi: 10.1016/j.transproceed.2006.10.185. PubMed PMID: WOS:000243098400160.	NO	Not related to this study
752	Kerdudo C, Orbach D, Sarradet JL, Doz F. Ifosfamide neurotoxicity: an atypical presentation with psychiatric manifestations. Pediatr Blood Cancer. 2006;47(1):100-2. doi: 10.1002/pbc.20665. PubMed PMID: 16261598.	NO	Not related to this study
753	Kofler M. Levetiracetam suppresses long-loop reflexes at the cortical level. Muscle Nerve. 2006;33(6):785-91. doi: 10.1002/mus.20533. PubMed PMID: 16518861.	NO	Not related to this study
754	Krowicki ZK, Kapusta DR. Tonic nociceptinergic inputs to neurons in the hypothalamic paraventricular nucleus contribute to sympathetic vasomotor tone and water and electrolyte homeostasis in conscious rats. J Pharmacol Exp Ther. 2006;317(1):446-53. Epub 20060111. doi: 10.1124/jpet.105.094441. PubMed PMID: 16407463.	NO	Not related to this study
755	Lewis SJ, Owen JR, Bates JN. S-nitrosocysteine elicits hemodynamic responses similar to those of the Bezold-Jarisch reflex via activation of stereoselective recognition sites. Eur J Pharmacol. 2006;531(1-3):254-8. Epub 20060124. doi: 10.1016/j.ejphar.2005.11.027. PubMed PMID: 16438953.	NO	Not related to this study
756	Li ZX, Dai JP, Jiang T, Li SW, Sun YL, Liang XL, et al. [Function magnetic resonance imaging and diffusion tensor tractography in patients with brain gliomas involving motor areas: clinical application and outcome]. Zhonghua Wai Ke Za Zhi. 2006;44(18):1275-9. PubMed PMID: 17147897.	NO	Not related to this study
757	Liu JK, Couldwell WT. Pituitary apoplexy in the magnetic resonance imaging era: clinical significance of sphenoid sinus mucosal thickening. J Neurosurg. 2006;104(6):892-8. doi: 10.3171/jns.2006.104.6.892. PubMed PMID: 16776332.	NO	Not related to this study
758	Lui YW, Law M, Jafar JJ, Douglas A, Nelson PK. Perfusion and diffusion tensor imaging in a patient with locked-in syndrome after neurosurgical vascular bypass and endovascular embolization of a basilar artery aneurysm: case report. Neurosurgery. 2006;58(4):E794; discussion E. doi: 10.1227/01.Neu.0000204893.07192.1f. PubMed PMID: 16575301.	NO	case report
759	Machelska H, Stein C. Leukocyte-derived opioid peptides and inhibition of pain. J Neuroimmune Pharmacol. 2006;1(1):90-7. doi: 10.1007/s11481-005-9002-2. PubMed PMID: 18040794.	NO	Not RCT
760	Matsukawa K, Komine H, Nakamoto T, Murata J. Central command blunts sensitivity of arterial baroreceptor-heart rate reflex at onset of voluntary static exercise. Am J Physiol Heart Circ Physiol. 2006;290(1):H200-8. Epub 20050819. doi: 10.1152/ajpheart.00013.2005. PubMed PMID: 16113070.	NO	Not RCT
761	Montes-Rodríguez CJ, Rueda-Orozco PE, Urteaga-Urías E, Aguilar-Roblero R, Prospero-García O. [From neuronal recovery to the reorganisation of neuronal circuits: a review of the functions of sleep]. Rev Neurol. 2006;43(7):409-15. PubMed PMID: 17006860.	NO	Not RCT
762	Morimoto Y, Sakabe T. [Auditory evoked potentials]. Masui. 2006;55(3):314-21. PubMed PMID: 16541780.	NO	Not RCT
763	Muñoz R, Espinoza M, Espinoza O, Andrade A, Bravo E, González F. Cyclosporine-associated leukoencephalopathy in organ transplant recipients: experience of three clinical cases. Transplant Proc. 2006;38(3):921-3. doi: 10.1016/j.transproceed.2006.02.038. PubMed PMID: 16647511.	NO	Not RCT
764	Naccache L. Psychology. Is she conscious? Science. 2006;313(5792):1395-6. doi: 10.1126/science.1132881. PubMed PMID: 16959993.	NO	Not RCT
765	Nácher V, Ojeda S, Cadarso-Suárez C, Roca-Pardiñas J, Acuña C. Neural correlates of memory retrieval in the prefrontal cortex. Eur J Neurosci. 2006;24(3):925-36. doi: 10.1111/j.1460-9568.2006.04964.x. PubMed PMID: 16930420.	NO	Not RCT
766	Nguyen DN, Spapen H, Su F, Schiettecatte J, Shi L, Hachimi-Idrissi S, et al. Elevated serum levels of S-100beta protein and neuron-specific enolase are associated with brain injury in patients with severe sepsis and septic shock. Crit Care Med. 2006;34(7):1967-74. doi: 10.1097/01.Ccm.0000217218.51381.49. PubMed PMID: 16607230.	NO	Not RCT
767	Niedeggen M, Heil M, Harris CL. 'Winner-take-all' competition among real and illusory words. Neuroreport. 2006;17(5):493-7. doi: 10.1097/01.wnr.0000209007.86222.66. PubMed PMID: 16543813.	NO	Not RCT
768	Ostrowska JD, Zajkowska J, Krupa W, Pancewicz S, Kondrusik M, Grygorczuk S. [Severe course of tick-borne encephalitis (Encephalomeningomyelitis): a case report]. Med Pr. 2006;57(1):25-8. PubMed PMID: 16780172.	NO	case report
769	Ramchandra R, Barrett CJ, Guild SJ, Malpas SC. Evidence of differential control of renal and lumbar sympathetic nerve activity in conscious rabbits. Am J Physiol Regul Integr Comp Physiol. 2006;290(3):R701-8. Epub 20051020. doi: 10.1152/ajpregu.00504.2005. PubMed PMID: 16239371.	NO	Not related to this study
770	Razvi SS, Leach JP. Asymptomatic pontine myelinolysis. Eur J Neurol. 2006;13(11):1261-3. doi: 10.1111/j.1468-1331.2006.01456.x. PubMed PMID: 17038043.	NO	Not related to this study
771	Schiff ND. Multimodal neuroimaging approaches to disorders of consciousness. J Head Trauma Rehabil. 2006;21(5):388-97. doi: 10.1097/00001199-200609000-00003. PubMed PMID: 16983224.	NO	Not related to this study
772	Stark AM, Buhl R, Hugo HH, Straube T, Mehdorn HM. Chronic recurrent subarachnoid hemorrhage from a trigeminal nerve malignant peripheral nerve sheath tumor: case report. Neurosurgery. 2006;59(2):E425; discussion E. doi: 10.1227/01.Neu.0000223498.83238.B2. PubMed PMID: 16883153.	NO	case report
773	Sukhotinsky I, Reiner K, Govrin-Lippmann R, Belenky M, Lu J, Hopkins DA, et al. Projections from the mesopontine tegmental anesthesia area to regions involved in pain modulation. J Chem Neuroanat. 2006;32(2-4):159-78. Epub 20061016. doi: 10.1016/j.jchemneu.2006.08.003. PubMed PMID: 17049433.	NO	Not related to this study
774	Zandbergen EG, Hijdra A, de Haan RJ, van Dijk JG, Ongerboer de Visser BW, Spaans F, et al. Interobserver variation in the interpretation of SSEPs in anoxic-ischaemic coma. Clin Neurophysiol. 2006;117(7):1529-35. Epub 20060511. doi: 10.1016/j.clinph.2006.03.018. PubMed PMID: 16697253.	NO	Not related to this study
775	Zandbergen EGJ, Hijdra A, de Haan RJ, van Dijk JG, de Visser BWO, Spaans F, et al. Interobserver variation in the interpretation of SSEPs in anoxic-ischaemic coma. CLINICAL NEUROPHYSIOLOGY. 2006;117(7):1529-35. doi: 10.1016/j.clinph.2006.03.018. PubMed PMID: WOS:000239227100015.	NO	Not related to this study
776	Buzsáki G. The structure of consciousness. Nature. 2007;446(7133):267. doi: 10.1038/446267a. PubMed PMID: 17361165.	NO	Not related to this study
777	Cavanna AE. The precuneus and consciousness. CNS Spectr. 2007;12(7):545-52. doi: 10.1017/s1092852900021295. PubMed PMID: 17603406.	NO	Not related to this study
778	Chibbaro S, Benvenuti L, Carnesecchi S, Faggionato F, Gagliardi R. An interesting case of a pituitary adenoma apoplexy mimicking an acute meningitis. Case report. J Neurosurg Sci. 2007;51(2):65-9; discussion 8-9. PubMed PMID: 17571037.	NO	case report
779	Chroni E, Argyriou AA, Katsoulas G, Polychronopoulos P. Ulnar F wave generation assessed within 3 days after the onset of stroke in patients with relatively preserved level of consciousness. Clin Neurol Neurosurg. 2007;109(1):27-31. Epub 20060606. doi: 10.1016/j.clineuro.2006.04.008. PubMed PMID: 16759794.	NO	Not related to this study
780	Collins TF, Mann EO, Hill MR, Dommett EJ, Greenfield SA. Dynamics of neuronal assemblies are modulated by anaesthetics but not analgesics. Eur J Anaesthesiol. 2007;24(7):609-14. Epub 20070130. doi: 10.1017/s0265021506002390. PubMed PMID: 17261214.	NO	Not related to this study
781	Das H, Badhu BP, Gautam MA. Indirect traumatic optic neuropathy--retrospective interventional case series from a tertiary care center in eastern Nepal. JNMA J Nepal Med Assoc. 2007;46(166):57-61. PubMed PMID: 18094738.	NO	Not related to this study
782	Di HB, Yu SM, Weng XC, Laureys S, Yu D, Li JQ, et al. Cerebral response to patient's own name in the vegetative and minimally conscious states. Neurology. 2007;68(12):895-9. doi: 10.1212/01.wnl.0000258544.79024.d0. PubMed PMID: 17372124.	NO	Not related to this study
783	Diaz MT, McCarthy G. Unconscious word processing engages a distributed network of brain regions. J Cogn Neurosci. 2007;19(11):1768-75. doi: 10.1162/jocn.2007.19.11.1768. PubMed PMID: 17958480.	NO	Not related to this study
784	Ekman A, Stålberg E, Sundman E, Eriksson LI, Brudin L, Sandin R. The effect of neuromuscular block and noxious stimulation on hypnosis monitoring during sevoflurane anesthesia. Anesth Analg. 2007;105(3):688-95. doi: 10.1213/01.ane.0000278117.31134.34. PubMed PMID: 17717224.	NO	Not related to this study
785	Eubanks LM, Dickerson TJ. Investigating novel therapeutic targets and molecular mechanisms to treat botulinum neurotoxin A intoxication. Future Microbiol. 2007;2(6):677-87. doi: 10.2217/17460913.2.6.677. PubMed PMID: 18041908.	NO	Not related to this study
786	Fan HW, Wang HY, Wang HL, Ma XJ, Liu ZY, Sheng RY. [Tuberculous meningitis in Chinese adults: a report of 100 cases]. Zhonghua Nei Ke Za Zhi. 2007;46(1):48-51. PubMed PMID: 17331390.	NO	Not related to this study
787	Galanaud D, Naccache L, Puybasset L. Exploring impaired consciousness: the MRI approach. Curr Opin Neurol. 2007;20(6):627-31. doi: 10.1097/WCO.0b013e3282f169ec. PubMed PMID: 17992080.	NO	Not related to this study
788	Gore DM, Hildebrand GD, Sekhri R, Nicolaides P, Leitch J. Presumed infective meningoencephalitis complicated by bilateral optic neuritis. Eur J Ophthalmol. 2007;17(5):864-6. doi: 10.1177/112067210701700531. PubMed PMID: 17932871.	NO	Not related to this study
789	Hans SS, Jareunpoon O. Prospective evaluation of electroencephalography, carotid artery stump pressure, and neurologic changes during 314 consecutive carotid endarterectomies performed in awake patients. J Vasc Surg. 2007;45(3):511-5. Epub 20070131. doi: 10.1016/j.jvs.2006.11.035. PubMed PMID: 17275248.	NO	Not related to this study
790	He BJ, Shulman GL, Snyder AZ, Corbetta M. The role of impaired neuronal communication in neurological disorders. Curr Opin Neurol. 2007;20(6):655-60. doi: 10.1097/WCO.0b013e3282f1c720. PubMed PMID: 17992085.	NO	Not related to this study
791	Herzog MH, Esfeld M, Gerstner W. Consciousness & the small network argument. Neural Netw. 2007;20(9):1054-6. Epub 20070908. doi: 10.1016/j.neunet.2007.09.001. PubMed PMID: 17900860.	NO	Not related to this study
792	Ibáñez A. [The neurodynamic core of consciousness and neural Darwinism]. Rev Neurol. 2007;45(9):547-55. PubMed PMID: 17979085.	NO	Not related to this study
793	Ishizawa Y. Mechanisms of anesthetic actions and the brain. J Anesth. 2007;21(2):187-99. Epub 20070530. doi: 10.1007/s00540-006-0482-x. PubMed PMID: 17458649.	NO	Not related to this study
794	Jardine DL, Charles CJ, Frampton CM, Richards AM. Cardiac sympathetic nerve activity and ventricular fibrillation during acute myocardial infarction in a conscious sheep model. Am J Physiol Heart Circ Physiol. 2007;293(1):H433-9. Epub 20070316. doi: 10.1152/ajpheart.01262.2006. PubMed PMID: 17369457.	NO	Not related to this study
795	Kimura Y, Kamada Y, Kimura A, Orimo K. Ropivacaine-induced toxicity with overdose suspected after axillary brachial plexus block. J Anesth. 2007;21(3):413-6. Epub 20070801. doi: 10.1007/s00540-007-0518-x. PubMed PMID: 17680197.	NO	Not related to this study
796	Koc D, Gercek A, Gencosmanoglu R, Tozun N. Percutaneous endoscopic gastrostomy in the neurosurgical intensive care unit: complications and outcome. JPEN J Parenter Enteral Nutr. 2007;31(6):517-20. doi: 10.1177/0148607107031006517. PubMed PMID: 17947610.	NO	Not related to this study
797	Koide R, Shimizu T, Koike K, Dalmau J. EFA6A-like antibodies in paraneoplastic encephalitis associated with immature ovarian teratoma: a case report. J Neurooncol. 2007;81(1):71-4. Epub 20060629. doi: 10.1007/s11060-006-9200-7. PubMed PMID: 16807779.	NO	case report
798	Korematsu S, Uchiyama S, Miyahara H, Nagakura T, Okazaki N, Kawano T, et al. The characterization of cerebrospinal fluid and serum cytokines in patients with Kawasaki disease. Pediatr Infect Dis J. 2007;26(8):750-3. doi: 10.1097/INF.0b013e3180f61708. PubMed PMID: 17848892.	NO	Not related to this study
799	Küper MA, Meile T, Zittel TT, Konigsrainer A, Glatzle J. Effects of neurotrophin 3 on gastric and colonic motility in awake rats. Neurogastroenterol Motil. 2007;19(12):983-9. Epub 20070828. doi: 10.1111/j.1365-2982.2007.00985.x. PubMed PMID: 17973633.	NO	Not related to this study
800	Laberge D, Kasevich R. The apical dendrite theory of consciousness. Neural Netw. 2007;20(9):1004-20. Epub 20070911. doi: 10.1016/j.neunet.2007.09.006. PubMed PMID: 17920812.	NO	Not related to this study
801	Laufs H, Hamandi K, Salek-Haddadi A, Kleinschmidt AK, Duncan JS, Lemieux L. Temporal lobe interictal epileptic discharges affect cerebral activity in "default mode" brain regions. Hum Brain Mapp. 2007;28(10):1023-32. doi: 10.1002/hbm.20323. PubMed PMID: 17133385; PubMed Central PMCID: PMC2948427.	NO	Not related to this study
802	Machelska H. Targeting of opioid-producing leukocytes for pain control. Neuropeptides. 2007;41(6):355-63. Epub 20070720. doi: 10.1016/j.npep.2007.06.001. PubMed PMID: 17640727.	NO	Not related to this study
803	Magliulo G, Celebrini A, Cuiuli G, Parlotto D. Cranial base fracture and rhino cerebrospinmal fluid leakage. A case report. An Otorrinolaringol Ibero Am. 2007;34(1):35-44. PubMed PMID: 17405457.	NO	case report
804	Medana IM, Idro R, Newton CR. Axonal and astrocyte injury markers in the cerebrospinal fluid of Kenyan children with severe malaria. J Neurol Sci. 2007;258(1-2):93-8. Epub 20070424. doi: 10.1016/j.jns.2007.03.005. PubMed PMID: 17459417.	NO	Not related to this study
805	Miyamura M, Matsumoto K, Takahashi Y, Matsumoto N. [A case of acute mountain sickness followed by globus pallidus syndrome]. Brain Nerve. 2007;59(11):1283-6. PubMed PMID: 18044206.	NO	Not related to this study
806	Moon KS, Lee JK, Joo SP, Kim TS, Jung S, Kim JH, et al. Kernohan's notch phenomenon in chronic subdural hematoma: MRI findings. J Clin Neurosci. 2007;14(10):989-92. doi: 10.1016/j.jocn.2006.05.016. PubMed PMID: 17823049.	NO	Not related to this study
807	Morita I, Keith MW, Kanno T. Dorsal column stimulation for persistent vegetative state. Acta Neurochir Suppl. 2007;97(Pt 1):455-9. doi: 10.1007/978-3-211-33079-1_59. PubMed PMID: 17691409.	NO	Not related to this study
808	Moro ET, Nakamura G, Martino RS, Nakamoto ML, Rodrigues Júnior GR, Ganem EM, et al. [Effect of propofol in combination with ephedrine upon the onset time of cisatracurium]. Rev Assoc Med Bras (1992). 2007;53(3):272-5. doi: 10.1590/s0104-42302007000300028. PubMed PMID: 17665078.	NO	Not related to this study
809	Mourisse J, Lerou J, Struys M, Zwarts M, Booij L. Multi-level approach to anaesthetic effects produced by sevoflurane or propofol in humans: 2. BIS and tetanic stimulus-induced withdrawal reflex. Br J Anaesth. 2007;98(6):746-55. doi: 10.1093/bja/aem105. PubMed PMID: 17519262.	NO	Not related to this study
810	Nakade Y, Fukuda H, Iwa M, Tsukamoto K, Yanagi H, Yamamura T, et al. Restraint stress stimulates colonic motility via central corticotropin-releasing factor and peripheral 5-HT3 receptors in conscious rats. Am J Physiol Gastrointest Liver Physiol. 2007;292(4):G1037-44. Epub 20061207. doi: 10.1152/ajpgi.00419.2006. PubMed PMID: 17158256.	NO	Not related to this study
811	Nakade Y, Tsukamoto K, Iwa M, Pappas TN, Takahashi T. Glucagon like peptide-1 accelerates colonic transit via central CRF and peripheral vagal pathways in conscious rats. Auton Neurosci. 2007;131(1-2):50-6. Epub 20060828. doi: 10.1016/j.autneu.2006.06.007. PubMed PMID: 16938493.	NO	Not related to this study
812	Natsume J, Bernasconi N, Miyauchi M, Naiki M, Yokotsuka T, Sofue A, et al. Hippocampal volumes and diffusion-weighted image findings in children with prolonged febrile seizures. Acta Neurol Scand Suppl. 2007;186:25-8. PubMed PMID: 17784534.	NO	Not related to this study
813	Ngo TT, Liu GB, Tilley AJ, Pettigrew JD, Miller SM. Caloric vestibular stimulation reveals discrete neural mechanisms for coherence rivalry and eye rivalry: a meta-rivalry model. Vision Res. 2007;47(21):2685-99. Epub 20070824. doi: 10.1016/j.visres.2007.03.024. PubMed PMID: 17719618.	NO	Not related to this study
814	Nunes S, Berg L, Raittinen LP, Ahonen H, Laranne J, Lindgren L, et al. Deep sedation with dexmedetomidine in a porcine model does not compromise the viability of free microvascular flap as depicted by microdialysis and tissue oxygen tension. Anesth Analg. 2007;105(3):666-72. doi: 10.1213/01.ane.0000277488.47328.f5. PubMed PMID: 17717221.	NO	Not related to this study
815	Okumura A, Kurahashi H, Hirose S, Okawa N, Watanabe K. Focal epilepsy resulting from a de novo SCN1A mutation. Neuropediatrics. 2007;38(5):253-6. doi: 10.1055/s-2008-1062703. PubMed PMID: 18330841.	NO	Not related to this study
816	Piazza O, Russo E, Cotena S, Esposito G, Tufano R. Elevated S100B levels do not correlate with the severity of encephalopathy during sepsis. Br J Anaesth. 2007;99(4):518-21. Epub 20070724. doi: 10.1093/bja/aem201. PubMed PMID: 17650519.	NO	Not related to this study
817	Scherder EJA, Vuijk PJ, Swaab DF, van Someren EJW. Estimating the effects of right median nerve stimulation on memory in Alzheimer's disease: A randomized controlled pilot study. EXPERIMENTAL AGING RESEARCH. 2007;33(2):177-86. doi: 10.1080/03610730701238915. PubMed PMID: WOS:000245435500005.	NO	Not related to this study
818	Schnakers C, Zasler ND. Pain assessment and management in disorders of consciousness. Curr Opin Neurol. 2007;20(6):620-6. doi: 10.1097/WCO.0b013e3282f169d9. PubMed PMID: 17992079.	NO	Not related to this study
819	Shiraiwa N, Yoshizawa T, Ohkoshi N, Tamaoka A. [A case of acute disseminated encephalomyelitis (ADEM) associated with peripheral neuropathy]. Rinsho Shinkeigaku. 2007;47(4):169-72. PubMed PMID: 17511289.	NO	Not related to this study
820	Shirasaka T, Qiu DL, Kannan H, Takasaki M. The effects of centrally administered dexmedetomidine on cardiovascular and sympathetic function in conscious rats. Anesth Analg. 2007;105(6):1722-8, table of contents. doi: 10.1213/01.ane.0000286230.02948.77. PubMed PMID: 18042874.	NO	Not related to this study
821	Sola RG, Pulido P, Pastor J, Ochoa M, Castedo J. Surgical treatment of symptomatic cavernous malformations of the brainstem. Acta Neurochir (Wien). 2007;149(5):463-70. Epub 20070405. doi: 10.1007/s00701-007-1113-5. PubMed PMID: 17406781.	NO	Not related to this study
822	Qiang Huang, Weimin Dai, Yuanqing Jie, Guofeng Yu, Xiaofeng Fan, An Wu, editors. A Prospective Non-randomized Concurrent Case-control Study on the Promotion of the Recovery of Consciousness Disorders after Severe Craniocerebral Injury by Electrical Stimulation of the Right Median Nerve. The Academic Annual Meeting of Neurosurgery in Zhejiang Province in 2008; 2008; Wenzhou, Zhejiang, China.	NO	Not related to this study
823	Gongwei Jia, Qi Song, Chuanshan Xu, Lehua Yu. Study on the Awakening Effect of Median Nerve Electrical Stimulation on Patients in Persistent Vegetative State. Chinese Journal of Physical Medicine and Rehabilitation. 2008;30(1):59-60. doi: 10.3321/j.issn:0254-1424.2008.01.019.	NO	Not related to this study
824	Jinling Li, Kaishou Xu, Jianning Mai, Sida Yang, Cuiling Li, Hongxiang Tan, et al., editors. The Effect of Early Intervention of Rehabilitation Treatment on Consciousness Disorders and Motor Function of Children with Severe Brain Injury. The Third National Academic Conference on Children's Rehabilitation and the Tenth National Academic Symposium on Children's Cerebral Palsy; 2008; Guangzhou, Guan…	NO	Not related to this study
825	Jinling Li, Kaishou Xu, Jianning Mai, Sida Yang, Cuiling Li, Hongxiang Tan, et al. The Effect of Early Intervention of Rehabilitation Treatment on Consciousness Disorders and Motor Function of Children with Severe Brain Injury. Proceedings of the Third National Academic Conference on Children's Rehabilitation and the Tenth National Academic Symposium on Children's Cerebral Palsy; Guangzhou 2008. …	NO	Not related to this study
826	Cleeremans A. Consciousness: the radical plasticity thesis. Prog Brain Res. 2008;168:19-33. doi: 10.1016/s0079-6123(07)68003-0. PubMed PMID: 18166383.	NO	Not related to this study
827	Franks NP. General anaesthesia: from molecular targets to neuronal pathways of sleep and arousal. Nat Rev Neurosci. 2008;9(5):370-86. doi: 10.1038/nrn2372. PubMed PMID: 18425091.	NO	Not related to this study
828	Fu PK, Hsu HY, Wang PY. Delayed reversible motor neuronopathy caused by electrical injury. J Chin Med Assoc. 2008;71(3):152-4. doi: 10.1016/s1726-4901(08)70008-x. PubMed PMID: 18364268.	NO	Not related to this study
829	Fujimiya M, Asakawa A, Ataka K, Kato I, Inui A. Different effects of ghrelin, des-acyl ghrelin and obestatin on gastroduodenal motility in conscious rats. World J Gastroenterol. 2008;14(41):6318-26. doi: 10.3748/wjg.14.6318. PubMed PMID: 19009646; PubMed Central PMCID: PMC2766112.	NO	Not related to this study
830	Gardiner J, Marc J, Overall R. Cytoskeletal thermal ratchets and cytoskeletal tensegrity: determinants of brain asymmetry and symmetry? Front Biosci. 2008;13:4649-56. Epub 20080501. doi: 10.2741/3030. PubMed PMID: 18508536.	NO	Not related to this study
831	Gatti C, Oelher E, Legrand AM. Severe seafood poisoning in French Polynesia: a retrospective analysis of 129 medical files. Toxicon. 2008;51(5):746-53. Epub 20071205. doi: 10.1016/j.toxicon.2007.11.025. PubMed PMID: 18207482.	NO	Not related to this study
832	Ghosh A, Rho Y, McIntosh AR, Kötter R, Jirsa VK. Noise during rest enables the exploration of the brain's dynamic repertoire. PLoS Comput Biol. 2008;4(10):e1000196. Epub 20081010. doi: 10.1371/journal.pcbi.1000196. PubMed PMID: 18846206; PubMed Central PMCID: PMC2551736.	NO	Not related to this study
833	Gierer A. Brain, mind and limitations of a scientific theory of human consciousness. Bioessays. 2008;30(5):499-505. doi: 10.1002/bies.20743. PubMed PMID: 18404733.	NO	Not related to this study
834	Goel RS, Goyal NK, Dharap SB, Kumar M, Gore MA. Utility of optic nerve ultrasonography in head injury. Injury. 2008;39(5):519-24. Epub 20080305. doi: 10.1016/j.injury.2007.09.029. PubMed PMID: 18325519.	NO	Not related to this study
835	Greicius MD, Kiviniemi V, Tervonen O, Vainionpää V, Alahuhta S, Reiss AL, et al. Persistent default-mode network connectivity during light sedation. Hum Brain Mapp. 2008;29(7):839-47. doi: 10.1002/hbm.20537. PubMed PMID: 18219620; PubMed Central PMCID: PMC2580760.	NO	Not related to this study
836	Grossberg S, Versace M. Spikes, synchrony, and attentive learning by laminar thalamocortical circuits. Brain Res. 2008;1218:278-312. Epub 20080422. doi: 10.1016/j.brainres.2008.04.024. PubMed PMID: 18533136.	NO	Not related to this study
837	Hatanaka Y, Zamami Y, Koyama T, Hobara N, Jin X, Kitamura Y, et al. A ketolide antibiotic, telithromycin, inhibits vascular adrenergic neurotransmission in the rat mesenteric vascular bed. Br J Pharmacol. 2008;155(6):826-36. Epub 20080811. doi: 10.1038/bjp.2008.313. PubMed PMID: 18695647; PubMed Central PMCID: PMC2597235.	NO	Not related to this study
838	Hieda S, Fukui T. [Germinoma presenting with personality and socio-behavioral abnormalities may challenge differential diagnoses]. Brain Nerve. 2008;60(8):949-53. PubMed PMID: 18717199.	NO	Not related to this study
839	Hori S, Fukuda O, Koyama S, Kameda H, Takahashi T, Endo S. [Bickerstaff's brainstem encephalitis with positive findings on head MRI--case report]. Brain Nerve. 2008;60(3):287-90. PubMed PMID: 18402077.	NO	case report
840	Hsu KC, Wang AC, Chen SJ. Mastoid bone fracture presenting as unusual delayed onset of facial nerve palsy. Am J Emerg Med. 2008;26(3):386.e1-2. doi: 10.1016/j.ajem.2007.07.027. PubMed PMID: 18358978.	NO	Not related to this study
841	Hurley S. The shared circuits model (SCM): how control, mirroring, and simulation can enable imitation, deliberation, and mindreading. Behav Brain Sci. 2008;31(1):1-22; discussion -58. doi: 10.1017/s0140525x07003123. PubMed PMID: 18394222.	NO	Not related to this study
842	Iizuka T, Sakai F. [Anti-nMDA receptor encephalitis--clinical manifestations and pathophysiology]. Brain Nerve. 2008;60(9):1047-60. PubMed PMID: 18807939.	NO	Not related to this study
843	Imai K, Ariga H, Chen C, Mantyh C, Pappas TN, Takahashi T. Effects of electroacupuncture on gastric motility and heart rate variability in conscious rats. Auton Neurosci. 2008;138(1-2):91-8. doi: 10.1016/j.autneu.2007.11.003. PubMed PMID: 18083640.	NO	Not related to this study
844	Imamura T, Ishizuka O, Aizawa N, Zhong C, Ogawa T, Nakayama T, et al. Cold environmental stress induces detrusor overactivity via resiniferatoxin-sensitive nerves in conscious rats. Neurourol Urodyn. 2008;27(4):348-52. doi: 10.1002/nau.20497. PubMed PMID: 17701982.	NO	Not related to this study
845	Ito M, Kuwabara S, Odaka M, Misawa S, Koga M, Hirata K, et al. Bickerstaff's brainstem encephalitis and Fisher syndrome form a continuous spectrum: clinical analysis of 581 cases. J Neurol. 2008;255(5):674-82. Epub 20080218. doi: 10.1007/s00415-008-0775-0. PubMed PMID: 18274803.	NO	Not related to this study
846	Katsuno M, Kobayashi S, Yokota H, Teramoto A. [Primary oculomotor nerve palsy due to mild head injury--report of two cases]. Brain Nerve. 2008;60(1):89-91. PubMed PMID: 18232337.	NO	Not related to this study
847	Koçak OM, Ciçek M, Yağmurlu B, Atbasoğlu C. How is cognitive control of a simple mental image achieved? An fMRI study. Int J Neurosci. 2008;118(12):1781-96. doi: 10.1080/00207450802328482. PubMed PMID: 18937119.	NO	Not related to this study
848	Komine H, Matsukawa K, Tsuchimochi H, Nakamoto T, Murata J. Sympathetic cholinergic nerve contributes to increased muscle blood flow at the onset of voluntary static exercise in conscious cats. Am J Physiol Regul Integr Comp Physiol. 2008;295(4):R1251-62. Epub 20080813. doi: 10.1152/ajpregu.00076.2008. PubMed PMID: 18703415.	NO	Not related to this study
849	Kompanowska-Jezierska E, Wolff H, Kuczeriszka M, Gramsbergen JB, Walkowska A, Johns EJ, et al. Renal nerves and nNOS: roles in natriuresis of acute isovolumetric sodium loading in conscious rats. Am J Physiol Regul Integr Comp Physiol. 2008;294(4):R1130-9. Epub 20080130. doi: 10.1152/ajpregu.00908.2007. PubMed PMID: 18234741.	NO	Not related to this study
850	Li Y, Qiu J, Yan R, Yang Z, Zhang T. Weakened long-range correlation of renal sympathetic nerve activity in Wistar rats after anaesthesia. Neurosci Lett. 2008;433(1):28-32. doi: 10.1016/j.neulet.2007.12.038. PubMed PMID: 18206307.	NO	Not related to this study
851	Li Y, Qiu J, Yang Z, Johns EJ, Zhang T. Long-range correlation of renal sympathetic nerve activity in both conscious and anesthetized rats. J Neurosci Methods. 2008;172(1):131-6. Epub 20080425. doi: 10.1016/j.jneumeth.2008.04.015. PubMed PMID: 18511128.	NO	Not related to this study
852	Lima DP, Simão Filho C, Abib Sde C, de Figueiredo LF. Quality of life and neuropsychological changes in mild head trauma. Late analysis and correlation with S100B protein and cranial CT scan performed at hospital admission. Injury. 2008;39(5):604-11. Epub 20080310. doi: 10.1016/j.injury.2007.11.008. PubMed PMID: 18329647.	NO	Not related to this study
853	Lin C, Lu S, Liang X, Hua J, Muzik O. Cocluster analysis of thalamo-cortical fibre tracts extracted from diffusion tensor MRI. Int J Data Min Bioinform. 2008;2(4):342-61. doi: 10.1504/ijdmb.2008.022158. PubMed PMID: 19216341.	NO	Not related to this study
854	Liu JT, Lee JK, Chang PJ, Sun CM. Increased regional cerebral perfusion in contralateral motor and somatosensory areas after median nerve stimulation therapy. Acta Neurochir Suppl. 2008;101:65-70. doi: 10.1007/978-3-211-78205-7_11. PubMed PMID: 18642636.	NO	Not related to this study
855	Liu JT, Lee JK, Tyan YS, Liu CY, Lin TB. Change in cerebral perfusion of patients with coma after treatment with right median nerve stimulation and hyperbaric oxygen. Neuromodulation. 2008;11(4):296-301. doi: 10.1111/j.1525-1403.2008.00179.x. PubMed PMID: 22151144.	NO	Not related to this study
856	Luchetti M, Canella M, Zoppi M, Massei R. Comparison of regional anesthesia versus combined regional and general anesthesia for elective carotid endarterectomy: a small exploratory study. Reg Anesth Pain Med. 2008;33(4):340-5. doi: 10.1016/j.rapm.2008.01.013. PubMed PMID: 18675745.	NO	Not related to this study
857	Ma C, Li CX, Yi JL, Yan LP. [Effects of electroacupuncture on glutamate and aspartic acid contents in the dorsal root ganglion and spinal cord in rats with neuropathic pain]. Zhen Ci Yan Jiu. 2008;33(4):250-4. PubMed PMID: 18928117.	NO	Not related to this study
858	Makino F, Kojima Y, Inoue M, Satoi H, Kanda M, Shibasaki H, et al. [A case of Bickerstaff brainstem encephalitis concomitant with axonal Guillain-Barre syndrome and ballism successfully treated with intravenous immunoglobulin treatment]. Rinsho Shinkeigaku. 2008;48(7):501-4. doi: 10.5692/clinicalneurol.48.501. PubMed PMID: 18717185.	NO	Not related to this study
859	Masters RS, Poolton JM, Maxwell JP. Stable implicit motor processes despite aerobic locomotor fatigue. Conscious Cogn. 2008;17(1):335-8. Epub 20070430. doi: 10.1016/j.concog.2007.03.009. PubMed PMID: 17470398.	NO	Not related to this study
860	Miller DM, Cotter LA, Gandhi NJ, Schor RH, Cass SP, Huff NO, et al. Responses of caudal vestibular nucleus neurons of conscious cats to rotations in vertical planes, before and after a bilateral vestibular neurectomy. Exp Brain Res. 2008;188(2):175-86. Epub 20080327. doi: 10.1007/s00221-008-1359-z. PubMed PMID: 18368395; PubMed Central PMCID: PMC2440585.	NO	Not related to this study
861	Monov S, Monova D. Classification criteria for neuropsychiatric systemic lupus erythematosus: do they need a discussion? Hippokratia. 2008;12(2):103-7. PubMed PMID: 18923663; PubMed Central PMCID: PMC2464312.	NO	Not related to this study
862	Nakamura A, Odaka M, Hirata K. [Case of diabetes mellitus associated with cervical pyogenic spondylitis and meningoencephalitis secondary to retropharyngeal abscess caused by Streptococcus pneumoniae]. Brain Nerve. 2008;60(5):571-4. PubMed PMID: 18516981.	NO	Not related to this study
863	Noiseux N, Prieto I, Bracco D, Basile F, Hemmerling T. Coronary artery bypass grafting in the awake patient combining high thoracic epidural and femoral nerve block: first series of 15 patients. Br J Anaesth. 2008;100(2):184-9. doi: 10.1093/bja/aem370. PubMed PMID: 18211992.	NO	Not related to this study
864	Northoff G, Panksepp J. The trans-species concept of self and the subcortical-cortical midline system. Trends Cogn Sci. 2008;12(7):259-64. Epub 20080612. doi: 10.1016/j.tics.2008.04.007. PubMed PMID: 18555737.	NO	Not related to this study
865	Okubadejo GO, Talcott MR, Schmidt RE, Sharma A, Patel AA, Mackey RB, et al. Perils of intravascular methylprednisolone injection into the vertebral artery. An animal study. J Bone Joint Surg Am. 2008;90(9):1932-8. doi: 10.2106/jbjs.G.01182. PubMed PMID: 18762654.	NO	Not related to this study
866	Qiao ZM, Wang JY, Han JS, Luo F. Dynamic processing of nociception in cortical network in conscious rats: a laser-evoked field potential study. Cell Mol Neurobiol. 2008;28(5):671-87. Epub 20071006. doi: 10.1007/s10571-007-9216-3. PubMed PMID: 17922183; PubMed Central PMCID: PMC11515030.	NO	Not related to this study
867	Rundshagen I, Mast J, Mueller N, Pragst F, Spies C, Cortina K. Nervus medianus evoked potentials and bispectral index during repeated transitions from consciousness to unconsciousness. Br J Anaesth. 2008;101(3):366-73. Epub 20080627. doi: 10.1093/bja/aen186. PubMed PMID: 18587138.	NO	Not related to this study
868	Shimizu F, Ogasawara J, Koga M, Kimura H, Kawai M, Negoro K, et al. [A 61-year-old female who suffered from herpes simplex encephalitis with expanded cerebral lesions on MRI and prolonged clinical course--the diagnostic usefulness of PCR using biopsied brain tissue specimens]. Brain Nerve. 2008;60(12):1475-80. PubMed PMID: 19110760.	NO	Not related to this study
869	Soon CS, Brass M, Heinze HJ, Haynes JD. Unconscious determinants of free decisions in the human brain. Nat Neurosci. 2008;11(5):543-5. Epub 20080413. doi: 10.1038/nn.2112. PubMed PMID: 18408715.	NO	Not related to this study
870	Uzel AP, Vogels J, Massicot R, Lemonne F. [Acute carpal tunnel syndrome secondary to prolonged pressure on the wrist during enolic coma]. Rev Chir Orthop Reparatrice Appar Mot. 2008;94(2):179-81. Epub 20080220. doi: 10.1016/j.rco.2007.07.003. PubMed PMID: 18420063.	NO	Not related to this study
871	Suping Liu. The Value of Brainstem Auditory Evoked Potential and Somatosensory Evoked Potential in the Prognostic Evaluation of Patients with Consciousness Disorders [MA thesis]. Fujian Medical University, 2009.	NO	Not related to this study
872	Jixiang Yu. Clinical and Electrophysiological Evaluation and Prognosis Study of Patients with Consciousness Disorders after Traumatic Brain Injury [MA thesis]. Taishan Medical University, 2010.	NO	Not related to this study
873	Brophy GM, Pineda JA, Papa L, Lewis SB, Valadka AB, Hannay HJ, et al. alphaII-Spectrin breakdown product cerebrospinal fluid exposure metrics suggest differences in cellular injury mechanisms after severe traumatic brain injury. J Neurotrauma. 2009;26(4):471-9. doi: 10.1089/neu.2008.0657. PubMed PMID: 19206997; PubMed Central PMCID: PMC2848834.	NO	Not related to this study
874	Burns JD, Rabinstein AA, Cloft H, Lanzino G, Daniels DJ, Wijdicks EF. Minimally conscious state after ruptured giant basilar aneurysm. Arch Neurol. 2009;66(6):786-8. doi: 10.1001/archneurol.2009.67. PubMed PMID: 19506142.	NO	Not related to this study
875	Canavero S, Massa-Micon B, Cauda F, Montanaro E. Bifocal extradural cortical stimulation-induced recovery of consciousness in the permanent post-traumatic vegetative state. J Neurol. 2009;256(5):834-6. Epub 20090228. doi: 10.1007/s00415-009-5019-4. PubMed PMID: 19252808.	NO	Not related to this study
876	Cauda F, Micon BM, Sacco K, Duca S, D'Agata F, Geminiani G, et al. Disrupted intrinsic functional connectivity in the vegetative state. J Neurol Neurosurg Psychiatry. 2009;80(4):429-31. doi: 10.1136/jnnp.2007.142349. PubMed PMID: 19289479.	NO	Not related to this study
877	Dahaba AA, Xu GX, Liu QH, Xue JX, Metzler H. Bispectral index monitoring of a narcolepsy-cataplexy episode during regional anesthesia. Anesth Analg. 2009;108(2):613-5. doi: 10.1213/ane.0b013e31818ec932. PubMed PMID: 19151297.	NO	Not related to this study
878	Daniëls R, Geurts JJ, Bot JC, Schonewille WJ, van Oosten BW. Steroid-responsive edema in CAA-related inflammation. J Neurol. 2009;256(2):285-6. Epub 20090123. doi: 10.1007/s00415-009-0136-7. PubMed PMID: 19159066.	NO	Not related to this study
879	Denton DA, McKinley MJ, Farrell M, Egan GF. The role of primordial emotions in the evolutionary origin of consciousness. Conscious Cogn. 2009;18(2):500-14. Epub 20080812. doi: 10.1016/j.concog.2008.06.009. PubMed PMID: 18701321.	NO	Not related to this study
880	Dresp-Langley B, Durup J. A plastic temporal brain code for conscious state generation. Neural Plast. 2009;2009:482696. Epub 20090722. doi: 10.1155/2009/482696. PubMed PMID: 19644552; PubMed Central PMCID: PMC2715825.	NO	Not related to this study
881	Duval C, Desgranges B, Eustache F, Piolino P. [Looking at the self under the microscope of cognitive neurosciences: from self-consciousness to consciousness of others]. Psychol Neuropsychiatr Vieil. 2009;7(1):7-19. doi: 10.1684/pnv.2009.0163. PubMed PMID: 19251568.	NO	Not related to this study
882	Englot DJ, Blumenfeld H. Consciousness and epilepsy: why are complex-partial seizures complex? Prog Brain Res. 2009;177:147-70. doi: 10.1016/s0079-6123(09)17711-7. PubMed PMID: 19818900; PubMed Central PMCID: PMC2901990.	NO	Not related to this study
883	Feldman R. The development of regulatory functions from birth to 5 years: insights from premature infants. Child Dev. 2009;80(2):544-61. doi: 10.1111/j.1467-8624.2009.01278.x. PubMed PMID: 19467010.	NO	Not related to this study
884	Fontoura P. Neurological practice in the Centuriae of Amatus Lusitanus. Brain. 2009;132(Pt 2):296-308. Epub 20090119. doi: 10.1093/brain/awn327. PubMed PMID: 19153148.	NO	Not related to this study
885	Forestier E. [Managing adult patients with acute community-acquired meningitis presumed of bacterial origin]. Med Mal Infect. 2009;39(7-8):606-14. Epub 20090526. doi: 10.1016/j.medmal.2009.02.023. PubMed PMID: 19473796.	NO	Not related to this study
886	Franken IH, Gootjes L, van Strien JW. Automatic processing of emotional words during an emotional Stroop task. Neuroreport. 2009;20(8):776-81. doi: 10.1097/WNR.0b013e32832b02fe. PubMed PMID: 19369909.	NO	Not related to this study
887	Frithiof R, Ramchandra R, Hood S, May C, Rundgren M. Hypothalamic paraventricular nucleus mediates sodium-induced changes in cardiovascular and renal function in conscious sheep. Am J Physiol Regul Integr Comp Physiol. 2009;297(1):R185-93. Epub 20090513. doi: 10.1152/ajpregu.00058.2008. PubMed PMID: 19439617.	NO	Not related to this study
888	Fukushima T, Kasai Y, Kato K, Fujisawa K, Uchida A. Intradural squamous cell carcinoma in the sacrum. World J Surg Oncol. 2009;7:16. Epub 20090211. doi: 10.1186/1477-7819-7-16. PubMed PMID: 19208260; PubMed Central PMCID: PMC2644692.	NO	Not related to this study
889	Funk CM, Gazzaniga MS. The functional brain architecture of human morality. Curr Opin Neurobiol. 2009;19(6):678-81. Epub 20091104. doi: 10.1016/j.conb.2009.09.011. PubMed PMID: 19889532.	NO	Not related to this study
890	Garzoni L, Vanoni F, Rizzi M, Simonetti GD, Goeggel Simonetti B, Ramelli GP, et al. Nervous system dysfunction in Henoch-Schonlein syndrome: systematic review of the literature. Rheumatology (Oxford). 2009;48(12):1524-9. Epub 20090921. doi: 10.1093/rheumatology/kep282. PubMed PMID: 19797041.	NO	Not related to this study
891	Geyer C, Ulrich A, Gräfe G, Stach B, Till H. Diagnostic value of S100B and neuron-specific enolase in mild pediatric traumatic brain injury. J Neurosurg Pediatr. 2009;4(4):339-44. doi: 10.3171/2009.5.Peds08481. PubMed PMID: 19795965.	NO	Not related to this study
892	Gillett GR. The subjective brain, identity, and neuroethics. Am J Bioeth. 2009;9(9):5-13. doi: 10.1080/15265160903090058. PubMed PMID: 19998179.	NO	Not related to this study
893	Gofton TE, Chouinard PA, Young GB, Bihari F, Nicolle MW, Lee DH, et al. Functional MRI study of the primary somatosensory cortex in comatose survivors of cardiac arrest. Exp Neurol. 2009;217(2):320-7. Epub 20090321. doi: 10.1016/j.expneurol.2009.03.011. PubMed PMID: 19306870.	NO	Not related to this study
894	Gonder A. Auditory awareness due to synchronous neural activity in inferior colliculus of awake cats. Int J Neurosci. 2009;119(7):936-52. doi: 10.1080/00207450701392258. PubMed PMID: 19466631.	NO	Not related to this study
895	González JA, Horjales-Araujo E, Fugger L, Broberger C, Burdakov D. Stimulation of orexin/hypocretin neurones by thyrotropin-releasing hormone. J Physiol. 2009;587(Pt 6):1179-86. Epub 20090209. doi: 10.1113/jphysiol.2008.167940. PubMed PMID: 19204048; PubMed Central PMCID: PMC2674990.	NO	Not related to this study
896	Gurskaia OE, Ponomarev VA. [Methods of localization of equivalent EEG sources in the diagnostics of protracted loss of consciousness]. Zh Nevrol Psikhiatr Im S S Korsakova. 2009;109(4):36-42. PubMed PMID: 19491808.	NO	Not related to this study
897	Gurskaya OE, Ponomaryov VA. Methods of localization of equivalent EEG sources in the diagnostics of protracted loss of consciousness. ZHURNAL NEVROLOGII I PSIKHIATRII IMENI S S KORSAKOVA. 2009;109(4):36-42. PubMed PMID: WOS:000266864500007.	NO	Not related to this study
898	Hájícek P. Free will as relative freedom with conscious component. Conscious Cogn. 2009;18(1):103-9. Epub 20081216. doi: 10.1016/j.concog.2008.11.001. PubMed PMID: 19091602.	NO	Not related to this study
899	Hakimi K, Kinney G, Kraft G, Micklesen P, Robinson L. Reliability in interpretation of median somatosensory evoked potentials in the setting of coma: factors and implications. Neurocrit Care. 2009;11(3):353-61. doi: 10.1007/s12028-009-9251-7. PubMed PMID: 19649750.	NO	Not related to this study
900	Hamed SA, Hamed EA, Abdella MM. Septic encephalopathy: relationship to serum and cerebrospinal fluid levels of adhesion molecules, lipid peroxides and S-100B protein. Neuropediatrics. 2009;40(2):66-72. Epub 20091006. doi: 10.1055/s-0029-1231054. PubMed PMID: 19809934.	NO	Not related to this study
901	Henke D, Vandevelde M, Oevermann A. Polyganglioradiculoneuritis in a young cat: clinical and histopathological findings. J Small Anim Pract. 2009;50(5):246-50. doi: 10.1111/j.1748-5827.2009.00703.x. PubMed PMID: 19425174.	NO	Not related to this study
902	Horovitz SG, Braun AR, Carr WS, Picchioni D, Balkin TJ, Fukunaga M, et al. Decoupling of the brain's default mode network during deep sleep. Proc Natl Acad Sci U S A. 2009;106(27):11376-81. Epub 20090619. doi: 10.1073/pnas.0901435106. PubMed PMID: 19549821; PubMed Central PMCID: PMC2708777.	NO	Not related to this study
903	Hudetz AG. Feedback suppression in anesthesia. Is it reversible? Conscious Cogn. 2009;18(4):1079-81. Epub 20090908. doi: 10.1016/j.concog.2009.08.004. PubMed PMID: 19740677.	NO	Not related to this study
904	Ichikawa M, Ishiyama T, Shibuya K, Okawa I, Matsukawa T. [Grand mal convulsion after an interscalene block with ropivacaine]. Masui. 2009;58(4):467-9. PubMed PMID: 19364012.	NO	Not related to this study
905	Ishiko T, Taguchi T, Takeguchi M, Saito H, Nanri K. [Case of Wernicke's encephalopathy and subacute combined degeneration of the spinal cord due to vitamin deficiency showing changes in the bilateral corpus striatum and cardiac arrest due to beriberi heart disease]. Brain Nerve. 2009;61(9):1069-73. PubMed PMID: 19803406.	NO	Not related to this study
906	Izard CE. Emotion theory and research: highlights, unanswered questions, and emerging issues. Annu Rev Psychol. 2009;60:1-25. doi: 10.1146/annurev.psych.60.110707.163539. PubMed PMID: 18729725; PubMed Central PMCID: PMC2723854.	NO	Not related to this study
907	Jablecki J, Kaczmarzyk L, Patrzałek D, Domanasiewicz A, Boratyńska Z. First Polish forearm transplantation: report after 17 months. Transplant Proc. 2009;41(2):549-53. doi: 10.1016/j.transproceed.2009.01.005. PubMed PMID: 19328923.	NO	Not related to this study
908	Jalloh I, Guilfoyle MR, Lloyd SK, Macfarlane R, Smith C. Reactivation and centripetal spread of herpes simplex virus complicating acoustic neuroma resection. Surg Neurol. 2009;72(5):502-4. Epub 20090723. doi: 10.1016/j.surneu.2008.11.002. PubMed PMID: 19631366.	NO	Not related to this study
909	Jardri R, Pins D, Bubrovszky M, Lucas B, Lethuc V, Delmaire C, et al. Neural functional organization of hallucinations in schizophrenia: multisensory dissolution of pathological emergence in consciousness. Conscious Cogn. 2009;18(2):449-57. Epub 20090206. doi: 10.1016/j.concog.2008.12.009. PubMed PMID: 19201210.	NO	Not related to this study
910	Juneja M, Jain R, Singhal S, Mishra D, Singh S. Locked-in syndrome: A rare manifestation of pediatric stroke. Indian J Pediatr. 2009;76(10):1053-5. Epub 20091112. doi: 10.1007/s12098-009-0200-4. PubMed PMID: 19907940.	NO	Not related to this study
911	Kim SC, Chung J, Lim YC, Shin YS. Oculomotor nerve palsy associated with rupture of middle cerebral artery aneurysm. J Korean Neurosurg Soc. 2009;45(4):240-2. Epub 20090430. doi: 10.3340/jkns.2009.45.4.240. PubMed PMID: 19444351; PubMed Central PMCID: PMC2682121.	NO	Not related to this study
912	Kinoshita S, Sugie K, Kataoka H, Sugie M, Hirano M, Ueno S. Acute autonomic, sensory and motor neuropathy associated with meningoencephalitis. Clin Med Case Rep. 2009;2:17-20. Epub 20090212. doi: 10.4137/ccrep.s2194. PubMed PMID: 24179367; PubMed Central PMCID: PMC3785341.	NO	Not related to this study
913	Kondziella D, Danielsen ER, Hansen K, Thomsen C, Jansen EC, Arlien-Soeborg P. 1H MR spectroscopy of gray and white matter in carbon monoxide poisoning. J Neurol. 2009;256(6):970-9. Epub 20090301. doi: 10.1007/s00415-009-5057-y. PubMed PMID: 19252780.	NO	Not related to this study
914	Kühn S, Haggard P, Brass M. Intentional inhibition: how the "veto-area" exerts control. Hum Brain Mapp. 2009;30(9):2834-43. doi: 10.1002/hbm.20711. PubMed PMID: 19072994; PubMed Central PMCID: PMC6870995.	NO	Not related to this study
915	Latronico N, Shehu I, Guarneri B. Use of electrophysiologic testing. Crit Care Med. 2009;37(10 Suppl):S316-20. doi: 10.1097/CCM.0b013e3181b6f9f3. PubMed PMID: 20046116.	NO	Not related to this study
916	Lee U, Kim S, Noh GJ, Choi BM, Hwang E, Mashour GA. The directionality and functional organization of frontoparietal connectivity during consciousness and anesthesia in humans. Conscious Cogn. 2009;18(4):1069-78. Epub 20090513. doi: 10.1016/j.concog.2009.04.004. PubMed PMID: 19443244.	NO	Not related to this study
917	Lee U, Mashour GA, Kim S, Noh GJ, Choi BM. Propofol induction reduces the capacity for neural information integration: implications for the mechanism of consciousness and general anesthesia. Conscious Cogn. 2009;18(1):56-64. Epub 20081202. doi: 10.1016/j.concog.2008.10.005. PubMed PMID: 19054696.	NO	Not related to this study
918	Legramante JM, Sacco S, Raimondi G, Di Lecce VN, Pallante M, Di Nardo P, et al. Investigating feedforward neural regulation of circulation from analysis of spontaneous arterial pressure and heart rate fluctuations in conscious rats. Am J Physiol Heart Circ Physiol. 2009;296(1):H202-10. Epub 20081114. doi: 10.1152/ajpheart.00358.2008. PubMed PMID: 19011047.	NO	Not related to this study
919	Li Q, Luo C, Yang T, Yao Z, He L, Liu L, et al. EEG-fMRI study on the interictal and ictal generalized spike-wave discharges in patients with childhood absence epilepsy. Epilepsy Res. 2009;87(2-3):160-8. doi: 10.1016/j.eplepsyres.2009.08.018. PubMed PMID: 19836209.	NO	Not related to this study
920	Lindholm P, Lundgren CE. The physiology and pathophysiology of human breath-hold diving. J Appl Physiol (1985). 2009;106(1):284-92. Epub 20081030. doi: 10.1152/japplphysiol.90991.2008. PubMed PMID: 18974367.	NO	Not related to this study
921	Linér MH, Andersson JP. Hypoxic syncope in a competitive breath-hold diver with elevation of the brain damage marker S100B. Aviat Space Environ Med. 2009;80(12):1066-8. doi: 10.3357/asem.2554.2009. PubMed PMID: 20027857.	NO	Not related to this study
922	Liu JT, Lee JK, Tyan YS, Liu CY, Chen YH, Lin TB. Neuromodulation on cervical spinal cord combined with hyperbaric oxygen in comatose patients--a preliminary report. Surg Neurol. 2009;72 Suppl 2:S28-34; discussion S-5. Epub 20090807. doi: 10.1016/j.surneu.2009.05.029. PubMed PMID: 19665182.	NO	Not related to this study
923	Liu JT, Lee JK, Tyan YS, Liu CY, Chen YH, Lin TB. Neuromodulation on cervical spinal cord combined with hyperbaric oxygen in comatose patients-a preliminary report. SURGICAL NEUROLOGY. 2009;72:28-35. doi: 10.1016/j.surneu.2009.05.029. PubMed PMID: WOS:000279234100004.	NO	Not related to this study
924	Long JJ, Shen B, Luo T, Stewart L, McMurran TJ, Leung LS. Pilocarpine model of temporal lobe epilepsy shows enhanced response to general anesthetics. Exp Neurol. 2009;219(1):308-18. Epub 20090606. doi: 10.1016/j.expneurol.2009.05.036. PubMed PMID: 19501086.	NO	Not related to this study
925	Loro WA, Owens B. Unilateral hypoglossal nerve injury in a collegiate wrestler: a case report. J Athl Train. 2009;44(5):534-7. doi: 10.4085/1062-6050-44.5.534. PubMed PMID: 19771294; PubMed Central PMCID: PMC2742465.	NO	case report
926	Luber B, Fisher C, Appelbaum PS, Ploesser M, Lisanby SH. Non-invasive brain stimulation in the detection of deception: scientific challenges and ethical consequences. Behav Sci Law. 2009;27(2):191-208. doi: 10.1002/bsl.860. PubMed PMID: 19266592.	NO	Not related to this study
927	Lujan HL, Chen Y, Dicarlo SE. Paraplegia increased cardiac NGF content, sympathetic tonus, and the susceptibility to ischemia-induced ventricular tachycardia in conscious rats. Am J Physiol Heart Circ Physiol. 2009;296(5):H1364-72. Epub 20090313. doi: 10.1152/ajpheart.01286.2008. PubMed PMID: 19286942; PubMed Central PMCID: PMC2685353.	NO	Not related to this study
928	Mackay LB, Shi SQ, Garfield RE, Maner WL. The effect of bilateral pelvic neurectomy on uterine and abdominal electrical and pressure activity, as measured by telemetry in conscious, unrestrained pregnant rats. J Perinat Med. 2009;37(4):313-9. doi: 10.1515/jpm.2009.075. PubMed PMID: 19292588.	NO	Not related to this study
929	Makley MJ, Johnson-Greene L, Tarwater PM, Kreuz AJ, Spiro J, Rao V, et al. Return of memory and sleep efficiency following moderate to severe closed head injury. Neurorehabil Neural Repair. 2009;23(4):320-6. Epub 20090126. doi: 10.1177/1545968308325268. PubMed PMID: 19171947.	NO	Not related to this study
930	Mandl ES, Vandertop WP, Meijer OW, Peerdeman SM. Imaging-documented repeated intratumoral hemorrhage in vestibular schwannoma: a case report. Acta Neurochir (Wien). 2009;151(10):1325-7. Epub 20090303. doi: 10.1007/s00701-009-0213-9. PubMed PMID: 19255715; PubMed Central PMCID: PMC2760714.	NO	case report
931	Matiushkin DP. [Essentials of the neuron theory of subconscious and conscious decisions, evaluation of neuron mechanisms speed, reliability and trainability]. Aviakosm Ekolog Med. 2009;43(2):45-50. PubMed PMID: 19621803.	NO	Not related to this study
932	Matsumoto N, Tomioka A, Sato T, Kawasaki M, Kadoi Y, Saito S. Relationship between cardiac output and onset of succinylcholine chloride action in electroconvulsive therapy patients. J ect. 2009;25(4):246-9. doi: 10.1097/YCT.0b013e3181926ac0. PubMed PMID: 19252443.	NO	Not related to this study
933	Mellor DJ, Gibson TJ, Johnson CB. A re-evaluation of the need to stun calves prior to slaughter by ventral-neck incision : an introductory review. N Z Vet J. 2009;57(2):74-6. doi: 10.1080/00480169.2009.36881. PubMed PMID: 19471324.	NO	Not related to this study
934	Miki K, Yoshimoto M, Hayashida Y, Shiraki K. Role of cardiopulmonary and carotid sinus baroreceptors in regulating renal sympathetic nerve activity during water immersion in conscious dogs. Am J Physiol Regul Integr Comp Physiol. 2009;296(6):R1807-12. Epub 20090415. doi: 10.1152/ajpregu.00082.2008. PubMed PMID: 19369587.	NO	Not related to this study
935	Mizoi Y, Sumita N, Yamamoto T, Komori T, Tamura N, Shimazu K. [Case of juvenile myoclonic epilepsy misdiagnosed as simple partial seizure for more than 60 years]. Brain Nerve. 2009;61(1):77-81. PubMed PMID: 19177810.	NO	Not related to this study
936	Mograbi DC, Brown RG, Morris RG. Anosognosia in Alzheimer's disease--the petrified self. Conscious Cogn. 2009;18(4):989-1003. Epub 20090814. doi: 10.1016/j.concog.2009.07.005. PubMed PMID: 19683461.	NO	Not related to this study
937	Mulaudzi TV, Biccard BM, Robbs JV, Paruk N, Pillay B, Rajaruthnam P. Carotid artery stump pressure and associated neurological changes in predominantly symptomatic carotid artery disease patients undergoing awake carotid endarterectomy. Cardiovasc J Afr. 2009;20(2):116-8. PubMed PMID: 19421646; PubMed Central PMCID: PMC3721289.	NO	Not related to this study
938	Nagarkatti N, Deshpande LS, DeLorenzo RJ. Development of the calcium plateau following status epilepticus: role of calcium in epileptogenesis. Expert Rev Neurother. 2009;9(6):813-24. doi: 10.1586/ern.09.21. PubMed PMID: 19496685; PubMed Central PMCID: PMC3476463.	NO	Not related to this study
939	Nashimoto T, Saito T, Kurashima A, Seki Y. [Rupture of a small aneurysm originating from an infundibular dilatation--case report]. Brain Nerve. 2009;61(10):1177-81. PubMed PMID: 19882945.	NO	case report
940	Northoff G, Schneider F, Rotte M, Matthiae C, Tempelmann C, Wiebking C, et al. Differential parametric modulation of self-relatedness and emotions in different brain regions. Hum Brain Mapp. 2009;30(2):369-82. doi: 10.1002/hbm.20510. PubMed PMID: 18064583; PubMed Central PMCID: PMC6870760.	NO	Not related to this study
941	Ohnishi K. [Cerebral malaria]. Brain Nerve. 2009;61(2):122-8. PubMed PMID: 19235461.	NO	Not related to this study
942	Olivecrona M, Rodling-Wahlström M, Naredi S, Koskinen LO. S-100B and neuron specific enolase are poor outcome predictors in severe traumatic brain injury treated by an intracranial pressure targeted therapy. J Neurol Neurosurg Psychiatry. 2009;80(11):1241-7. Epub 20090713. doi: 10.1136/jnnp.2008.158196. PubMed PMID: 19602473.	NO	Not related to this study
943	Panksepp J, Northoff G. The trans-species core SELF: the emergence of active cultural and neuro-ecological agents through self-related processing within subcortical-cortical midline networks. Conscious Cogn. 2009;18(1):193-215. Epub 20080515. doi: 10.1016/j.concog.2008.03.002. PubMed PMID: 18485741.	NO	Not related to this study
944	Pearce RA. All together now. Anesthesiology. 2009;110(5):964-6. doi: 10.1097/ALN.0b013e31819db946. PubMed PMID: 19352156.	NO	Not related to this study
945	Pirodda A, Brandolini C, Raimondi MC, Ferri GG, Borghi C. Tinnitus as a warning for preventing vasovagal syncope. Med Hypotheses. 2009;73(3):370-1. Epub 20090517. doi: 10.1016/j.mehy.2009.02.041. PubMed PMID: 19447564.	NO	Not related to this study
946	Prüss H, Siebert E, Masuhr F. Reversible cytotoxic brain edema and facial weakness in uremic encephalopathy. J Neurol. 2009;256(8):1372-3. Epub 20090412. doi: 10.1007/s00415-009-5125-3. PubMed PMID: 19363630.	NO	Not related to this study
947	Ramchandra R, Wan L, Hood SG, Frithiof R, Bellomo R, May CN. Septic shock induces distinct changes in sympathetic nerve activity to the heart and kidney in conscious sheep. Am J Physiol Regul Integr Comp Physiol. 2009;297(5):R1247-53. Epub 20090902. doi: 10.1152/ajpregu.00437.2009. PubMed PMID: 19726712.	NO	Not related to this study
948	Razo-Blanco-Hernández DM, Lima-Gómez V. Asymmetrical bilateral optic neuropathy. Case report. Cir Cir. 2009;77(4):309-12; 287-90. PubMed PMID: 19919793.	NO	Not related to this study
949	Rees G, Edwards S. Is pain in the brain? NATURE CLINICAL PRACTICE NEUROLOGY. 2009;5(2):76-7. doi: 10.1038/ncpneuro1001. PubMed PMID: WOS:000263090800006.	NO	Not related to this study
950	Reuter F, Del Cul A, Malikova I, Naccache L, Confort-Gouny S, Cohen L, et al. White matter damage impairs access to consciousness in multiple sclerosis. Neuroimage. 2009;44(2):590-9. Epub 20080828. doi: 10.1016/j.neuroimage.2008.08.024. PubMed PMID: 18809500.	NO	Not related to this study
951	Roatta S, Mohammed M, Passatore M. Acute stress reduces blood flow in the orofacial area, in conscious rabbits. Arch Oral Biol. 2009;54(4):380-8. Epub 20090220. doi: 10.1016/j.archoralbio.2009.01.003. PubMed PMID: 19232570.	NO	Not related to this study
952	Rothstein TL. The utility of median somatosensory evoked potentials in anoxic-ischemic coma. Rev Neurosci. 2009;20(3-4):221-33. doi: 10.1515/revneuro.2009.20.3-4.221. PubMed PMID: 20157992.	NO	Not related to this study
953	Schiff ND. Central thalamic deep-brain stimulation in the severely injured brain: rationale and proposed mechanisms of action. Ann N Y Acad Sci. 2009;1157:101-16. doi: 10.1111/j.1749-6632.2008.04123.x. PubMed PMID: 19351360.	NO	Not related to this study
954	Shinozaki K, Oda S, Sadahiro T, Nakamura M, Hirayama Y, Abe R, et al. S-100B and neuron-specific enolase as predictors of neurological outcome in patients after cardiac arrest and return of spontaneous circulation: a systematic review. Crit Care. 2009;13(4):R121. Epub 20090722. doi: 10.1186/cc7973. PubMed PMID: 19624826; PubMed Central PMCID: PMC2750170.	NO	Not related to this study
955	Soddu A, Boly M, Nir Y, Noirhomme Q, Vanhaudenhuyse A, Demertzi A, et al. Reaching across the abyss: recent advances in functional magnetic resonance imaging and their potential relevance to disorders of consciousness. Prog Brain Res. 2009;177:261-74. doi: 10.1016/s0079-6123(09)17718-x. PubMed PMID: 19818907.	NO	Not related to this study
956	Sogaro-Robinson C, Lacombe VA, Reed SM, Balkrishnan R. Factors predictive of abnormal results for computed tomography of the head in horses affected by neurologic disorders: 57 cases (2001-2007). J Am Vet Med Assoc. 2009;235(2):176-83. doi: 10.2460/javma.235.2.176. PubMed PMID: 19601739.	NO	Not related to this study
957	Werner G. Viewing brain processes as Critical State Transitions across levels of organization: Neural events in Cognition and Consciousness, and general principles. Biosystems. 2009;96(1):114-9. Epub 20081211. doi: 10.1016/j.biosystems.2008.11.011. PubMed PMID: 19124060.	NO	Not related to this study
958	Jixiang Yu. Clinical and Electrophysiological Evaluation and Prognosis Study of Patients with Consciousness Disorders after Traumatic Brain Injury[MA thesis]. Taishan Medical University, 2010.	NO	Not related to this study
959	Boveroux P, Vanhaudenhuyse A, Bruno MA, Noirhomme Q, Lauwick S, Luxen A, et al. Breakdown of within- and between-network resting state functional magnetic resonance imaging connectivity during propofol-induced loss of consciousness. Anesthesiology. 2010;113(5):1038-53. doi: 10.1097/ALN.0b013e3181f697f5. PubMed PMID: 20885292.	NO	Not related to this study
960	Coltheart M, Menzies P, Sutton J. Abductive inference and delusional belief. Cogn Neuropsychiatry. 2010;15(1):261-87. doi: 10.1080/13546800903439120. PubMed PMID: 20017038.	NO	Not related to this study
961	DeFina PA, Fellus J, Thompson JW, Eller M, Moser RS, Frisina PG, et al. Improving outcomes of severe disorders of consciousness. Restor Neurol Neurosci. 2010;28(6):769-80. doi: 10.3233/rnn-2010-0548. PubMed PMID: 21209492.	NO	Not related to this study
962	DeFina PA, Fellus J, Thompson JWG, Eller M, Moser RS, Frisina PG, et al. Improving outcomes of severe disorders of consciousness. RESTORATIVE NEUROLOGY AND NEUROSCIENCE. 2010;28(6):769-80. doi: 10.3233/RNN-2010-0548. PubMed PMID: WOS:000285141300006.	NO	Not related to this study
963	Del Cul A, Gaillard R, Jardri R, Fossati P. [Hallucinations, consciousness and psychosis]. Encephale. 2010;36(4):348-54. Epub 20100819. doi: 10.1016/j.encep.2010.07.001. PubMed PMID: 20850607.	NO	Not related to this study
964	Dos Santos FM, Martins Dias DP, da Silva CA, Fazan R, Jr., Salgado HC. Sympathetic activity is not increased in L-NAME hypertensive rats. Am J Physiol Regul Integr Comp Physiol. 2010;298(1):R89-95. Epub 20091104. doi: 10.1152/ajpregu.00449.2009. PubMed PMID: 19889865.	NO	Not related to this study
965	Fernández-Espejo D, Junque C, Bernabeu M, Roig-Rovira T, Vendrell P, Mercader JM. Reductions of thalamic volume and regional shape changes in the vegetative and the minimally conscious states. J Neurotrauma. 2010;27(7):1187-93. doi: 10.1089/neu.2010.1297. PubMed PMID: 20392136.	NO	Not related to this study
966	Fujimori J, Endo M, Irino S, Shiga Y, Shiraishi H, Motomura M, et al. [A recalcitrant case of encephalitis with voltage-gated potassium channel antibodies]. Brain Nerve. 2010;62(11):1252-7. PubMed PMID: 21068462.	NO	Not related to this study
967	Georgiopoulos M, Katsakiori P, Kefalopoulou Z, Ellul J, Chroni E, Constantoyannis C. Vegetative state and minimally conscious state: a review of the therapeutic interventions. Stereotact Funct Neurosurg. 2010;88(4):199-207. Epub 20100512. doi: 10.1159/000314354. PubMed PMID: 20460949.	NO	Not related to this study
968	Goldman S. Can functional imaging assess consciousness in noncommunicative patients? Neurology. 2010;75(21):1860-1. Epub 20101027. doi: 10.1212/WNL.0b013e3181feb326. PubMed PMID: 20980670.	NO	Not related to this study
969	Heier T. [Muscle relaxants]. Tidsskr Nor Laegeforen. 2010;130(4):398-401. doi: 10.4045/tidsskr.08.0323. PubMed PMID: 20220868.	NO	Not related to this study
970	Houlden DA, Taylor AB, Feinstein A, Midha R, Bethune AJ, Stewart CP, et al. Early somatosensory evoked potential grades in comatose traumatic brain injury patients predict cognitive and functional outcome. Crit Care Med. 2010;38(1):167-74. doi: 10.1097/CCM.0b013e3181c031b3. PubMed PMID: 19829103.	NO	Not related to this study
971	Huang J, Xie T, Wu Y, Li X, Lusina S, Ji ES, et al. Cyclic intermittent hypoxia enhances renal sympathetic response to ICV ET-1 in conscious rats. Respir Physiol Neurobiol. 2010;171(2):83-9. Epub 20100312. doi: 10.1016/j.resp.2010.03.008. PubMed PMID: 20227529; PubMed Central PMCID: PMC2884044.	NO	Not related to this study
972	Kondo T, Oshima T, Obata K, Sakurai J, Knowles CH, Matsumoto T, et al. Role of transient receptor potential A1 in gastric nociception. Digestion. 2010;82(3):150-5. Epub 20100625. doi: 10.1159/000310836. PubMed PMID: 20588026.	NO	Not related to this study
973	Korf J. The isoenergetic brain: the idea and some implications. Neuroscientist. 2010;16(2):118-24. doi: 10.1177/1073858409349898. PubMed PMID: 20400710.	NO	Not related to this study
974	Larbcharoensub N, Wongwichai S, Chongtrakool P, Boongird A, Noinang A, Watcharananan SP, et al. Cerebral aspergillosis and cerebral candidiasis; a retrospective analysis of clinicopathologic features in Ramathibodi Hospital. J Med Assoc Thai. 2010;93(12):1443-50. PubMed PMID: 21344808.	NO	Not related to this study
975	Lee U, Oh G, Kim S, Noh G, Choi B, Mashour GA. Brain networks maintain a scale-free organization across consciousness, anesthesia, and recovery: evidence for adaptive reconfiguration. Anesthesiology. 2010;113(5):1081-91. doi: 10.1097/ALN.0b013e3181f229b5. PubMed PMID: 20881595; PubMed Central PMCID: PMC2962769.	NO	Not related to this study
976	Lee V, Ford RL, Xing W, Bunce C, Foot B. Surveillance of traumatic optic neuropathy in the UK. Eye (Lond). 2010;24(2):240-50. Epub 20090501. doi: 10.1038/eye.2009.79. PubMed PMID: 19407847.	NO	Not related to this study
977	Leithner C, Ploner CJ, Hasper D, Storm C. Does hypothermia influence the predictive value of bilateral absent N20 after cardiac arrest? NEUROLOGY. 2010;74(12):965-9. doi: 10.1212/WNL.0b013e3181d5a631. PubMed PMID: WOS:000276253800007.	NO	Not related to this study
978	Limon G, Guitian J, Gregory NG. An evaluation of the humaneness of puntilla in cattle. Meat Sci. 2010;84(3):352-5. Epub 20090912. doi: 10.1016/j.meatsci.2009.09.001. PubMed PMID: 20374796.	NO	Not related to this study
979	Link MJ, Driscoll CL, Esquenazi Y. Vagoglossopharyngeal-associated syncope due to a retained bullet in the jugular foramen. Skull Base. 2010;20(2):105-9. doi: 10.1055/s-0029-1225532. PubMed PMID: 20808535; PubMed Central PMCID: PMC2853077.	NO	Not related to this study
980	Mevel K, Grassiot B, Chételat G, Defer G, Desgranges B, Eustache F. [The default mode network: cognitive role and pathological disturbances]. Rev Neurol (Paris). 2010;166(11):859-72. Epub 20100311. doi: 10.1016/j.neurol.2010.01.008. PubMed PMID: 20226489.	NO	Not related to this study
981	Meyer MJ, Megyesi J, Meythaler J, Murie-Fernandez M, Aubut JA, Foley N, et al. Acute management of acquired brain injury Part III: an evidence-based review of interventions used to promote arousal from coma. Brain Inj. 2010;24(5):722-9. doi: 10.3109/02699051003692134. PubMed PMID: 20334468.	NO	Not related to this study
982	Miki M, Masaki Y, Nakamura T, Iwao H, Nakajima A, Sakai T, et al. [Primary neurolymphomatosis of the cervical nerve root]. Rinsho Ketsueki. 2010;51(7):564-7. PubMed PMID: 20693778.	NO	Not related to this study
983	Miura N, Sugiura M, Takahashi M, Sassa Y, Miyamoto A, Sato S, et al. Effect of motion smoothness on brain activity while observing a dance: An fMRI study using a humanoid robot. Soc Neurosci. 2010;5(1):40-58. Epub 20090707. doi: 10.1080/17470910903083256. PubMed PMID: 19585386.	NO	Not related to this study
984	Modha DS, Singh R. Network architecture of the long-distance pathways in the macaque brain. Proc Natl Acad Sci U S A. 2010;107(30):13485-90. Epub 20100713. doi: 10.1073/pnas.1008054107. PubMed PMID: 20628011; PubMed Central PMCID: PMC2922151.	NO	Not related to this study
985	Northoff G, Duncan NW, Hayes DJ. The brain and its resting state activity--experimental and methodological implications. Prog Neurobiol. 2010;92(4):593-600. Epub 20101001. doi: 10.1016/j.pneurobio.2010.09.002. PubMed PMID: 20888388.	NO	Not related to this study
986	Nourian AR, Mills PC, Pollitt CC. Development of intraosseous infusion of the distal phalanx to access the foot lamellar circulation in the standing, conscious horse. Vet J. 2010;183(3):273-7. Epub 20090621. doi: 10.1016/j.tvjl.2009.05.008. PubMed PMID: 19540781.	NO	Not related to this study
987	Obuchowska I, Kochanowicz J, Mariak Z, Mariak Z. [Early changes in the visual system connected with brain's aneurysm rupture]. Klin Oczna. 2010;112(4-6):120-3. PubMed PMID: 20825065.	NO	Not related to this study
988	Ogaki K, Noda K, Fukae J, Furuya T, Hirayama T, Fujishima K, et al. [Cryptococcal meningitis successfully treated with liposomal amphotericin B and voriconazole in an elderly patient]. Brain Nerve. 2010;62(12):1337-40. PubMed PMID: 21139187.	NO	Not related to this study
989	Oh SH, Bae BG, Park CO, Noh JY, Park IH, Wu WH, et al. Association of stress with symptoms of atopic dermatitis. Acta Derm Venereol. 2010;90(6):582-8. doi: 10.2340/00015555-0933. PubMed PMID: 21057740.	NO	Not related to this study
990	Osamura T. [Current emergency medicine for neurological disorders in children]. Brain Nerve. 2010;62(1):43-50. PubMed PMID: 20112791.	NO	Not related to this study
991	Osterweil A. A body is not a metaphor: Barbara Hammer's X-ray vision. J Lesbian Stud. 2010;14(2):185-200. doi: 10.1080/10894160903196533. PubMed PMID: 20408011.	NO	Not related to this study
992	Pevná M, Vondrácek P, Palásek I, Kerkovský M, Korístek Z, Navrátil M, et al. [Toxoplasmosis of the central nervous systems after allogeneic stem cell transplantation]. Cas Lek Cesk. 2010;149(4):184-8. PubMed PMID: 20518252.	NO	Not related to this study
993	Prasad R, Thakur N, Mohanty C, Singh MK, Mishra OP, Singh UK. Cysticercal encephalitis with cortical blindness. BMJ Case Rep. 2010;2010. Epub 20101021. doi: 10.1136/bcr.05.2009.1837. PubMed PMID: 22791486; PubMed Central PMCID: PMC3027425.	NO	Not related to this study
994	Robinson LR, Micklesen PJ. Does stimulus rate matter when performing somatosensory evoked potentials for coma patients? Neurocrit Care. 2010;12(1):69-73. Epub 20090219. doi: 10.1007/s12028-009-9191-2. PubMed PMID: 19225910.	NO	Not related to this study
995	Sakai T, Manabe W, Kamitani T, Takeyama E, Nakano S. [Ropivacaine-induced late-onset systemic toxicity after transversus abdominis plane block under general anesthesia: successful reversal with 20% lipid emulsion]. Masui. 2010;59(12):1502-5. PubMed PMID: 21229691.	NO	Not related to this study
996	Sarà M, Pistoia F. Defining consciousness: lessons from patients and modern techniques. J Neurotrauma. 2010;27(4):771-3. doi: 10.1089/neu.2008-0804. PubMed PMID: 19323609.	NO	Not related to this study
997	Uysal H, Kizilay F, Selçuk B, Ersöz M, Akyüz M. A Silent Period of Levator Palpebrae Activity Induced By Median Nerve Stimulation. JOURNAL OF NEUROLOGICAL SCIENCES-TURKISH. 2010;27(1):28-34. PubMed PMID: WOS:000277159000004.	NO	Not related to this study
998	Van Doren L, Dupont P, De Grauwe S, Peeters R, Vandenberghe R. The amodal system for conscious word and picture identification in the absence of a semantic task. Neuroimage. 2010;49(4):3295-307. Epub 20091229. doi: 10.1016/j.neuroimage.2009.12.005. PubMed PMID: 20004724.	NO	Not related to this study
999	Vanhaudenhuyse A, Noirhomme Q, Tshibanda LJ, Bruno MA, Boveroux P, Schnakers C, et al. Default network connectivity reflects the level of consciousness in non-communicative brain-damaged patients. Brain. 2010;133(Pt 1):161-71. Epub 20091223. doi: 10.1093/brain/awp313. PubMed PMID: 20034928; PubMed Central PMCID: PMC2801329.	NO	Not related to this study
1000	Velik R. From single neuron-firing to consciousness--towards the true solution of the binding problem. Neurosci Biobehav Rev. 2010;34(7):993-1001. Epub 20091120. doi: 10.1016/j.neubiorev.2009.11.014. PubMed PMID: 19932130.	NO	Not related to this study
1001	Wakasugi R, Nakamoto T, Matsukawa K. The effects of adrenalectomy and autonomic blockades on the exercise tachycardia in conscious rats. Auton Neurosci. 2010;155(1-2):59-67. Epub 20100213. doi: 10.1016/j.autneu.2010.01.007. PubMed PMID: 20153986.	NO	Not related to this study
1002	Wang L, Gourcerol G, Yuan PQ, Wu SV, Million M, Larauche M, et al. Peripheral peptide YY inhibits propulsive colonic motor function through Y2 receptor in conscious mice. Am J Physiol Gastrointest Liver Physiol. 2010;298(1):G45-56. Epub 20091105. doi: 10.1152/ajpgi.00349.2009. PubMed PMID: 19892938; PubMed Central PMCID: PMC2806102.	NO	Not related to this study
1003	Qiang Huang, Weimin Dai, Yuanqing Jie, Guofeng Yu, Xiaofeng Fan, An Wu, et al. Clinical Study on the Promotion of Resuscitation in Comatose Patients with Severe Craniocerebral Injury by Continuous Right Median Nerve Stimulation. Chinese Journal of Clinical Neurosciences. 2011;19(03):314 - 6+20.	NO	Not related to this study
1004	Qiang Huang, Weimin Dai, Yuanqing Jie, Guofeng Yu, Xiaofeng Fan, An Wu, et al. A Prospective Non - randomized Concurrent Case - control Study on the Promotion of Recovery in Comatose Patients with Severe Craniocerebral Injury by Continuous Right Median Nerve Stimulation. Chinese Journal of Integrated Traditional and Western Medicine in Intensive and Critical Care. 2011;18(3):138 - 41. doi: 10.396…	NO	Not related to this study
1005	Cerase A, Rubenni E, Rufa A, Vallone I, Galluzzi P, Coratti G, et al. CT and MRI of Wernicke's encephalopathy. Radiol Med. 2011;116(2):319-33. Epub 20110112. doi: 10.1007/s11547-011-0618-x. PubMed PMID: 21225366.	NO	Not related to this study
1006	Chiota NA, Freeman WD, Barrett KM. Hypoxic-ischemic brain injury and prognosis after cardiac arrest. Continuum (Minneap Minn). 2011;17(5 Neurologic Consultation in the Hospital):1094-118. doi: 10.1212/01.CON.0000407062.25284.f3. PubMed PMID: 22809984.	NO	Not related to this study
1007	Clauss RP. Neurotransmitters in disorders of consciousness and brain damage. Med Hypotheses. 2011;77(2):209-13. Epub 20110505. doi: 10.1016/j.mehy.2011.04.014. PubMed PMID: 21549512.	NO	Not related to this study
1008	Cubon VA, Putukian M, Boyer C, Dettwiler A. A diffusion tensor imaging study on the white matter skeleton in individuals with sports-related concussion. J Neurotrauma. 2011;28(2):189-201. Epub 20110127. doi: 10.1089/neu.2010.1430. PubMed PMID: 21083414; PubMed Central PMCID: PMC3037804.	NO	Not related to this study
1009	Danielson NB, Guo JN, Blumenfeld H. The default mode network and altered consciousness in epilepsy. Behav Neurol. 2011;24(1):55-65. doi: 10.3233/ben-2011-0310. PubMed PMID: 21447899; PubMed Central PMCID: PMC3150226.	NO	Not related to this study
1010	De Ridder D, Elgoyhen AB, Romo R, Langguth B. Phantom percepts: tinnitus and pain as persisting aversive memory networks. Proc Natl Acad Sci U S A. 2011;108(20):8075-80. Epub 20110418. doi: 10.1073/pnas.1018466108. PubMed PMID: 21502503; PubMed Central PMCID: PMC3100980.	NO	Not related to this study
1011	Dehaene S, Changeux JP. Experimental and theoretical approaches to conscious processing. Neuron. 2011;70(2):200-27. doi: 10.1016/j.neuron.2011.03.018. PubMed PMID: 21521609.	NO	Not related to this study
1012	Devilbiss DM, Waterhouse BD. Phasic and tonic patterns of locus coeruleus output differentially modulate sensory network function in the awake rat. J Neurophysiol. 2011;105(1):69-87. Epub 20101027. doi: 10.1152/jn.00445.2010. PubMed PMID: 20980542; PubMed Central PMCID: PMC3023368.	NO	Not related to this study
1013	Dew ITZ, Cabeza R. The porous boundaries between explicit and implicit memory: behavioral and neural evidence. Ann N Y Acad Sci. 2011;1224:174-90. doi: 10.1111/j.1749-6632.2010.05946.x. PubMed PMID: 21486300.	NO	Not related to this study
1014	Ebke M, Jürgens KU, Tomandl B, Merten U, Kastrup A. Surgical treatment of space occupying edema and hemorrhage due to cerebral venous thrombosis during pregnancy. Neurocrit Care. 2011;15(1):166-9. doi: 10.1007/s12028-010-9389-3. PubMed PMID: 20524080.	NO	Not related to this study
1015	Feinberg TE. The nested neural hierarchy and the self. Conscious Cogn. 2011;20(1):4-15. Epub 20101015. doi: 10.1016/j.concog.2010.09.016. PubMed PMID: 20951608.	NO	Not related to this study
1016	Fingelkurts AA, Fingelkurts AA. Persistent operational synchrony within brain default-mode network and self-processing operations in healthy subjects. Brain Cogn. 2011;75(2):79-90. Epub 20101218. doi: 10.1016/j.bandc.2010.11.015. PubMed PMID: 21172727.	NO	Not related to this study
1017	Gamez D, Aleksander I. Accuracy and performance of the state-based Φ and liveliness measures of information integration. Conscious Cogn. 2011;20(4):1403-24. Epub 20110622. doi: 10.1016/j.concog.2011.05.016. PubMed PMID: 21700478.	NO	Not related to this study
1018	Gao GY, Cooper E, Jiang JY. RIGHT MEDIAN NERVE STIMULATION IN POST-TRAUMATIC COMA. JOURNAL OF NEUROTRAUMA. 2011;28(5):A39-A. PubMed PMID: WOS:000290472100116.	NO	Not related to this study
1019	Guinea-Hidalgo A, Tirapu-Ustárroz J. [White matter in developmental disorders]. Rev Neurol. 2011;53(6):361-71. PubMed PMID: 21894607.	NO	Not related to this study
1020	Haynes JD. Decoding and predicting intentions. Ann N Y Acad Sci. 2011;1224:9-21. doi: 10.1111/j.1749-6632.2011.05994.x. PubMed PMID: 21486293.	NO	Not related to this study
1021	Horii Y, Tanida M, Shen J, Fujisaki Y, Fuyuki R, Hashimoto K, et al. Skin application of urea-containing cream affected cutaneous arterial sympathetic nerve activity, blood flow, and water evaporation. Skin Res Technol. 2011;17(1):75-81. doi: 10.1111/j.1600-0846.2010.00469.x. PubMed PMID: 20923465.	NO	Not related to this study
1022	Hu J, Zhang JT, Lang SY, Pu CQ. [Clinical analysis of 47 misdiagnosed cases of atypical tuberculous meningitis]. Nan Fang Yi Ke Da Xue Xue Bao. 2011;31(1):175-9. PubMed PMID: 21269986.	NO	Not related to this study
1023	Kaiser R. [Long-term prognosis of patients with primary myelitic manifestation of tick-borne encephalitis: a trend analysis covering 10 years]. Nervenarzt. 2011;82(8):1020-5. doi: 10.1007/s00115-011-3254-2. PubMed PMID: 21424414.	NO	Not related to this study
1024	Kamada K, Tanaka Y, Matsuo T, Baba S, Ujifuku K, Suyama K, et al. A case of multinodular high-grade neuroepithelial tumor with ependymal differentiation. Brain Tumor Pathol. 2011;28(3):253-7. Epub 20110408. doi: 10.1007/s10014-011-0032-6. PubMed PMID: 21476054.	NO	Not related to this study
1025	Kanabuchi K, Yamaguchi M, Ueda T, Furuya H, Uchimua N. Case of ischemic optic neuropathy developed eleven days after an aortic arch replacement. Tokai J Exp Clin Med. 2011;36(4):112-5. Epub 20111220. PubMed PMID: 22167492.	NO	Not related to this study
1026	Kar S, Gao L, Belatti DA, Curry PL, Zucker IH. Central angiotensin (1-7) enhances baroreflex gain in conscious rabbits with heart failure. Hypertension. 2011;58(4):627-34. Epub 20110815. doi: 10.1161/hypertensionaha.111.177600. PubMed PMID: 21844487; PubMed Central PMCID: PMC3187859.	NO	Not related to this study
1027	Kishi M, Sakakibara R, Ogawa E, Tateno F, Takahashi O, Koga M. Bilateral abducens palsy in a case of cytomegalovirus-associated Guillain-Barré syndrome. Neurol Sci. 2011;32(6):1219-22. Epub 20110722. doi: 10.1007/s10072-011-0708-z. PubMed PMID: 21833717.	NO	Not related to this study
1028	Klemm WR. Why does rem sleep occur? A wake-up hypothesis. Front Syst Neurosci. 2011;5:73. Epub 20110906. doi: 10.3389/fnsys.2011.00073. PubMed PMID: 21922003; PubMed Central PMCID: PMC3166790.	NO	Not related to this study
1029	Klemm WR. Neural representations of the sense of self. Adv Cogn Psychol. 2011;7:16-30. Epub 20110720. doi: 10.2478/v10053-008-0084-2. PubMed PMID: 21826192; PubMed Central PMCID: PMC3163487.	NO	Not related to this study
1030	Kotlyar S, Larkin GL, Moore CL, D'Onofrio G. S100b immunoassay: an assessment of diagnostic utility in minor head trauma. J Emerg Med. 2011;41(3):285-93. Epub 20100808. doi: 10.1016/j.jemermed.2010.05.040. PubMed PMID: 20692788.	NO	Not related to this study
1031	Kubota H. [Social support for people with epilepsy]. Brain Nerve. 2011;63(4):401-9. PubMed PMID: 21441644.	NO	Not related to this study
1032	Lakatos B, Prinz G, Sárvári C, Kamotsay K, Molnár P, Abrahám A, et al. [Central nervous system tuberculosis in adult patients]. Orv Hetil. 2011;152(15):588-96. doi: 10.1556/oh.2011.29076. PubMed PMID: 21436023.	NO	Not related to this study
1033	Lee SH, Lee CJ, Kim TH, Shin BS, Lee SY, Joo EY, et al. Novel Use of Hydromorphone as a Pretreatment Agent: A Double-blind, Randomized, Controlled Study in Adult Korean Surgical Patients. CURRENT THERAPEUTIC RESEARCH-CLINICAL AND EXPERIMENTAL. 2011;72(1):36-48. doi: 10.1016/j.curtheres.2011.02.001. PubMed PMID: WOS:000290060800004.	NO	Not related to this study
1034	Lee SK, Choi SJ, Kim SD, Lim DJ. Rapid Atypical Progression of Neuro-Behçet's Disease Involving Whole Brainstem and Bilateral Thalami. J Korean Neurosurg Soc. 2011;50(1):68-71. Epub 20110731. doi: 10.3340/jkns.2011.50.1.68. PubMed PMID: 21892411; PubMed Central PMCID: PMC3159888.	NO	Not related to this study
1035	Liu Z, He Y, Li S, Wu L, Jiao Q. Brainstem tethering with Ondine's curse. World Neurosurg. 2011;76(6):592.e11-4. doi: 10.1016/j.wneu.2011.03.020. PubMed PMID: 22251510.	NO	Not related to this study
1036	Long SS. Encephalitis diagnosis and management in the real world. Adv Exp Med Biol. 2011;697:153-73. doi: 10.1007/978-1-4419-7185-2_11. PubMed PMID: 21120725.	NO	Not related to this study
1037	Ma Y, Hu Y, Valentin N, Geocadin RG, Thakor NV, Jia XF. Time jitter of somatosensory evoked potentials in recovery from hypoxic-ischemic brain injury. JOURNAL OF NEUROSCIENCE METHODS. 2011;201(2):355-60. doi: 10.1016/j.jneumeth.2011.08.025. PubMed PMID: WOS:000295998900011.	NO	Not related to this study
1038	Mahmoodi Nesheli H, Nakhjavani N, Galini Moghaddam T. Severe generalized muscular atrophia, nerve optic atrophia, ear problem and disability with Pelger-Huet anomaly. Caspian J Intern Med. 2011;2(2):245-8. PubMed PMID: 24024025; PubMed Central PMCID: PMC3766944.	NO	Not related to this study
1039	Marcucci G, Antonelli R, Gabrielli R, Accrocca F, Giordano AG, Siani A. Short longitudinal versus transverse skin incision for carotid endarterectomy: impact on cranial and cervical nerve injuries and esthetic outcome. J Cardiovasc Surg (Torino). 2011;52(2):145-52. PubMed PMID: 21460763.	NO	Not related to this study
1040	Marcucci G, Siani A, Accrocca F, Gabrielli R, Giordano A, Antonelli R, et al. Preserved consciousness in general anesthesia during carotid endarterectomy: a six-year experience. Interact Cardiovasc Thorac Surg. 2011;13(6):601-5. Epub 20110901. doi: 10.1510/icvts.2011.280321. PubMed PMID: 21885539.	NO	Not related to this study
1041	Maruyama S, Kemuriyama T, Manabe T, Takahata T, Shoji I, Nishida Y. Severe hypotension during the decreasing phase of Gz stress in anesthetized rats wearing an anti-G suit. Aviat Space Environ Med. 2011;82(11):1030-6. doi: 10.3357/asem.2870.2011. PubMed PMID: 22097637.	NO	Not related to this study
1042	Mastrangelo M, Mariani R, Ursitti F, Papetti L, Iannetti P. Neurocardiogenic syncope and epilepsy in pediatric age: the diagnostic value of electroencephalogram-electrocardiogram holter. Pediatr Emerg Care. 2011;27(1):36-9. doi: 10.1097/PEC.0b013e3182045c11. PubMed PMID: 21206254.	NO	Not related to this study
1043	Matsushita M, Hosoda K, Naitoh Y, Yamashita H, Kohmura E. Utility of diffusion tensor imaging in the acute stage of mild to moderate traumatic brain injury for detecting white matter lesions and predicting long-term cognitive function in adults. J Neurosurg. 2011;115(1):130-9. Epub 20110318. doi: 10.3171/2011.2.Jns101547. PubMed PMID: 21417709.	NO	Not related to this study
1044	Matsushita M, Hosoda K, Naitoh Y, Yamashita H, Kohmura E. Utility of diffusion tensor imaging in the acute stage of mild to moderate traumatic brain injury for detecting white matter lesions and predicting long-term cognitive function in adults Clinical article. JOURNAL OF NEUROSURGERY. 2011;115(1):130-9. doi: 10.3171/2011.2.JNS101547. PubMed PMID: WOS:000292004700027.	NO	Not related to this study
1045	Miceli S, Milio G, La Placa S, Di Raimondo D, Tuttolomondo A, Li Vecchi M, et al. Sodium thiosulfate not always resolves calciphylaxis: an ambiguous response. Ren Fail. 2011;33(1):84-7. doi: 10.3109/0886022x.2010.536288. PubMed PMID: 21219211.	NO	Not related to this study
1046	Minta DK, Dolo A, Dembele M, Kaya AS, Sidibe AT, Coulibaly I, et al. [Neuromeningeal cryptococcosis in Mali]. Med Trop (Mars). 2011;71(6):591-5. PubMed PMID: 22393627.	NO	Not related to this study
1047	Mishima T, Tsuboi Y, Higuchi MA, Tsugawa J, Obata T, Yamada T. [Diazepam-responsive malignant catatonia in a patient with an initial clinical diagnosis of neuroleptic malignant syndrome: a case report]. Brain Nerve. 2011;63(5):503-7. PubMed PMID: 21515931.	NO	case report
1048	Misra BK, Purandare HR, Ved R, Ashok PP. Carotid endarterectomy: results and long-term follow-up of a single institution. Neurol India. 2011;59(3):390-6. doi: 10.4103/0028-3886.82746. PubMed PMID: 21743168.	NO	Not related to this study
1049	Mizutani K, Oda Y, Sato H. Successful treatment of ropivacaine-induced central nervous system toxicity by use of lipid emulsion: effect on total and unbound plasma fractions. J Anesth. 2011;25(3):442-5. Epub 20110316. doi: 10.1007/s00540-011-1125-4. PubMed PMID: 21409350.	NO	Not related to this study
1050	Mukamel EA, Wong KF, Prerau MJ, Brown EN, Purdon PL. Phase-based measures of cross-frequency coupling in brain electrical dynamics under general anesthesia. Annu Int Conf IEEE Eng Med Biol Soc. 2011;2011:1981-4. doi: 10.1109/iembs.2011.6090558. PubMed PMID: 22254722; PubMed Central PMCID: PMC3282123.	NO	Not related to this study
1051	Müller B, Evangelopoulos DS, Bias K, Wildisen A, Zimmermann H, Exadaktylos AK. Can S-100B serum protein help to save cranial CT resources in a peripheral trauma centre? A study and consensus paper. Emerg Med J. 2011;28(11):938-40. Epub 20101020. doi: 10.1136/emj.2010.095372. PubMed PMID: 20961930.	NO	Not related to this study
1052	Nathan A, Barbosa VC. Network algorithmics and the emergence of information integration in cortical models. Phys Rev E Stat Nonlin Soft Matter Phys. 2011;84(1 Pt 1):011904. Epub 20110708. doi: 10.1103/PhysRevE.84.011904. PubMed PMID: 21867210.	NO	Not related to this study
1053	Nusbaum F, Redouté J, Le Bars D, Volckmann P, Simon F, Hannoun S, et al. Chronic low-back pain modulation is enhanced by hypnotic analgesic suggestion by recruiting an emotional network: a PET imaging study. Int J Clin Exp Hypn. 2011;59(1):27-44. doi: 10.1080/00207144.2011.522874. PubMed PMID: 21104483.	NO	Not related to this study
1054	Ohtsuka T. [Molecular mechanism at the presynaptic active zone]. Brain Nerve. 2011;63(7):641-8. PubMed PMID: 21747133.	NO	Not related to this study
1055	Okyuama T, Akazawa Y, Uchida J, Nishino K, Kumagai T, Imamura F. Subacute transient encephalopathy induced by erlotinib. Oncol Res. 2011;19(8-9):399-402. doi: 10.3727/096504011x13123323849753. PubMed PMID: 22329199.	NO	Not related to this study
1056	Olbrich E, Achermann P, Wennekers T. The sleeping brain as a complex system. Philos Trans A Math Phys Eng Sci. 2011;369(1952):3697-707. doi: 10.1098/rsta.2011.0199. PubMed PMID: 21893523.	NO	Not related to this study
1057	Petzold A, Tisdall MM, Girbes AR, Martinian L, Thom M, Kitchen N, et al. In vivo monitoring of neuronal loss in traumatic brain injury: a microdialysis study. Brain. 2011;134(Pt 2):464-83. doi: 10.1093/brain/awq360. PubMed PMID: 21278408; PubMed Central PMCID: PMC3030768.	NO	Not related to this study
1058	Piccione F, Cavinato M, Manganotti P, Formaggio E, Storti SF, Battistin L, et al. Behavioral and neurophysiological effects of repetitive transcranial magnetic stimulation on the minimally conscious state: a case study. Neurorehabil Neural Repair. 2011;25(1):98-102. Epub 20100720. doi: 10.1177/1545968310369802. PubMed PMID: 20647501.	NO	Not related to this study
1059	Pinault D. Dysfunctional thalamus-related networks in schizophrenia. Schizophr Bull. 2011;37(2):238-43. Epub 20110209. doi: 10.1093/schbul/sbq165. PubMed PMID: 21307040; PubMed Central PMCID: PMC3044615.	NO	Not related to this study
1060	Qureshi AI. An endovascular procedure-specific neurological examination scheme for intraprocedural monitoring in awake patients. J Endovasc Ther. 2011;18(4):531-7. doi: 10.1583/10-3352.1. PubMed PMID: 21861743.	NO	Not related to this study
1061	Rajasekaran S, Vanderpump M, Baldeweg S, Drake W, Reddy N, Lanyon M, et al. UK guidelines for the management of pituitary apoplexy. Clin Endocrinol (Oxf). 2011;74(1):9-20. doi: 10.1111/j.1365-2265.2010.03913.x. PubMed PMID: 21044119.	NO	Not related to this study
1062	Rathier MO, Baker WL. A review of recent clinical trials and guidelines on the prevention and management of delirium in hospitalized older patients. Hosp Pract (1995). 2011;39(4):96-106. doi: 10.3810/hp.2011.10.928. PubMed PMID: 22056829.	NO	Not related to this study
1063	Rosazza C, Minati L. Resting-state brain networks: literature review and clinical applications. Neurol Sci. 2011;32(5):773-85. Epub 20110611. doi: 10.1007/s10072-011-0636-y. PubMed PMID: 21667095.	NO	Not related to this study
1064	Seri S, Brazzo D, Thai NJ, Cerquiglini A. Brain mechanisms of altered consciousness in generalised seizures. Behav Neurol. 2011;24(1):43-6. doi: 10.3233/ben-2011-0317. PubMed PMID: 21447897; PubMed Central PMCID: PMC5377952.	NO	Not related to this study
1065	Sobajima M, Nozawa T, Nakadate T, Shida T, Ohori T, Suzuki T, et al. Transient hypercapnic stress causes exaggerated and prolonged elevation of cardiac and renal interstitial norepinephrine levels in conscious hypertensive rats. Am J Physiol Heart Circ Physiol. 2011;300(6):H2214-20. Epub 20110318. doi: 10.1152/ajpheart.00615.2010. PubMed PMID: 21421817.	NO	Not related to this study
1066	Supp GG, Siegel M, Hipp JF, Engel AK. Cortical hypersynchrony predicts breakdown of sensory processing during loss of consciousness. Curr Biol. 2011;21(23):1988-93. Epub 20111117. doi: 10.1016/j.cub.2011.10.017. PubMed PMID: 22100063.	NO	Not related to this study
1067	Wu DY, Cai G, Yuan Y, Liu L, Li GQ, Song WQ, et al. Application of nonlinear dynamics analysis in assessing unconsciousness: a preliminary study. Clin Neurophysiol. 2011;122(3):490-8. Epub 20100816. doi: 10.1016/j.clinph.2010.05.036. PubMed PMID: 20719560.	NO	Not related to this study
1068	Wu DY, Cai G, Zorowitz RD, Yuan Y, Wang J, Song WQ. Measuring interconnection of the residual cortical functional islands in persistent vegetative state and minimal conscious state with EEG nonlinear analysis. Clin Neurophysiol. 2011;122(10):1956-66. Epub 20110506. doi: 10.1016/j.clinph.2011.03.018. PubMed PMID: 21530389.	NO	Not related to this study
1069	Jinling Li, Kaishou Xu, Cuiling Li, Hongxiang Tan, Huici Liang, Huabing Liang, et al. Preliminary Exploration of the Clinical Application of Electrical Stimulation of the Median Nerve at Acupoints in Pediatrics. World Health Digest. 2012;9(16):41-2. doi: 10.3969/j.issn.1672-5085.2012.16.029.	NO	Not related to this study
1070	Wenrui Liang, Qifu Zhang. Clinical Study on Hyperbaric Oxygen Combined with Median Nerve Electrical Stimulation for Persistent Vegetative State. Jilin Medical Journal. 2012;33(03):474.	NO	Not related to this study
1071	Qiang Huang, et al. Clinical Study on Continuous Right Median Nerve Stimulation in Promoting the Resuscitation of Comatose Patients with Severe Craniocerebral Injury. (China National Knowledge Infrastructure). January 8, 2012. April 5, 2025. https://kns.cnki.net/kcms2/article/abstract?v=B-gnKLjyiTy7jH0UY2rtJPF6dVWn5-NxsBQUsEvXqaN4SSi6HQhpKO87fJrejW341GsM9QwC8KU0WpafTn_De0VNy-Jm9j9j2Frdz2M4m_aDYDk…	NO	Not related to this study
1072	Bouwes A, Binnekade JM, Kuiper MA, Bosch FH, Zandstra DF, Toornvliet AC, et al. Prognosis of coma after therapeutic hypothermia: a prospective cohort study. Ann Neurol. 2012;71(2):206-12. doi: 10.1002/ana.22632. PubMed PMID: 22367993.	NO	prospective cohort study
1073	Bouwes A, Binnekade JM, Verbaan BW, Zandbergen EG, Koelman JH, Weinstein HC, et al. Predictive value of neurological examination for early cortical responses to somatosensory evoked potentials in patients with postanoxic coma. J Neurol. 2012;259(3):537-41. Epub 20110902. doi: 10.1007/s00415-011-6224-5. PubMed PMID: 21887511; PubMed Central PMCID: PMC3296032.	NO	Not related to this study
1074	Bouwes A, Binnekade JM, Verbaan BW, Zandbergen EGJ, Koelman J, Weinstein HC, et al. Predictive value of neurological examination for early cortical responses to somatosensory evoked potentials in patients with postanoxic coma. JOURNAL OF NEUROLOGY. 2012;259(3):537-41. doi: 10.1007/s00415-011-6224-5. PubMed PMID: WOS:000301183500018.	NO	Not related to this study
1075	Chabok SY, Moghadam AD, Saneei Z, Amlashi FG, Leili EK, Amiri ZM. Neuron-specific enolase and S100BB as outcome predictors in severe diffuse axonal injury. J Trauma Acute Care Surg. 2012;72(6):1654-7. doi: 10.1097/TA.0b013e318246887e. PubMed PMID: 22695436.	NO	Not related to this study
1076	Christoff K. Undirected thought: neural determinants and correlates. Brain Res. 2012;1428:51-9. Epub 20111008. doi: 10.1016/j.brainres.2011.09.060. PubMed PMID: 22071565.	NO	Not related to this study
1077	Chu CJ, Kramer MA, Pathmanathan J, Bianchi MT, Westover MB, Wizon L, et al. Emergence of stable functional networks in long-term human electroencephalography. J Neurosci. 2012;32(8):2703-13. doi: 10.1523/jneurosci.5669-11.2012. PubMed PMID: 22357854; PubMed Central PMCID: PMC3361717.	NO	Not related to this study
1078	D'Ostilio K, Collette F, Phillips C, Garraux G. Evidence for a role of a cortico-subcortical network for automatic and unconscious motor inhibition of manual responses. PLoS One. 2012;7(10):e48007. Epub 20121024. doi: 10.1371/journal.pone.0048007. PubMed PMID: 23110158; PubMed Central PMCID: PMC3480469.	NO	Not related to this study
1079	De Pisapia N, Turatto M, Lin P, Jovicich J, Caramazza A. Unconscious priming instructions modulate activity in default and executive networks of the human brain. Cereb Cortex. 2012;22(3):639-49. Epub 20110620. doi: 10.1093/cercor/bhr146. PubMed PMID: 21690258.	NO	Not related to this study
1080	Durand MT, Mota AL, Barale AR, Castania JA, Fazan R, Jr., Salgado HC. Time course of the hemodynamic responses to aortic depressor nerve stimulation in conscious spontaneously hypertensive rats. Braz J Med Biol Res. 2012;45(5):444-9. Epub 20120315. doi: 10.1590/s0100-879x2012007500032. PubMed PMID: 22415118; PubMed Central PMCID: PMC3854280.	NO	Not related to this study
1081	Egea-Guerrero JJ, Revuelto-Rey J, Murillo-Cabezas F, Muñoz-Sánchez MA, Vilches-Arenas A, Sánchez-Linares P, et al. Accuracy of the S100β protein as a marker of brain damage in traumatic brain injury. Brain Inj. 2012;26(1):76-82. doi: 10.3109/02699052.2011.635360. PubMed PMID: 22149446.	NO	Not related to this study
1082	Fernández-Espejo D, Soddu A, Cruse D, Palacios EM, Junque C, Vanhaudenhuyse A, et al. A role for the default mode network in the bases of disorders of consciousness. Ann Neurol. 2012;72(3):335-43. doi: 10.1002/ana.23635. PubMed PMID: 23034909.	NO	Not related to this study
1083	Ferri F, Frassinetti F, Ardizzi M, Costantini M, Gallese V. A sensorimotor network for the bodily self. J Cogn Neurosci. 2012;24(7):1584-95. Epub 20120327. doi: 10.1162/jocn_a_00230. PubMed PMID: 22452562.	NO	Not related to this study
1084	Fontaine N, Charpiot A, Debry C, Gentine A. A case of spontaneous intracranial hypotension: from Ménière-like syndrome to cerebral involvement. Eur Ann Otorhinolaryngol Head Neck Dis. 2012;129(3):153-6. Epub 20120323. doi: 10.1016/j.anorl.2011.08.005. PubMed PMID: 22445496.	NO	Not related to this study
1085	Fuentes P, Barrós-Loscertales A, Bustamante JC, Rosell P, Costumero V, Ávila C. Individual differences in the Behavioral Inhibition System are associated with orbitofrontal cortex and precuneus gray matter volume. Cogn Affect Behav Neurosci. 2012;12(3):491-8. doi: 10.3758/s13415-012-0099-5. PubMed PMID: 22592859.	NO	Not related to this study
1086	Gao GY, Jiang JY, Cooper E. Short term right median nerve stimulation arouse profound variation of brain blood perfusion and microRNA expression on traumatic coma patients. BRAIN INJURY. 2012;26(4-5):401-2. PubMed PMID: WOS:000304104600175.	NO	Not related to this study
1087	Gershman SJ, Vul E, Tenenbaum JB. Multistability and perceptual inference. Neural Comput. 2012;24(1):1-24. Epub 20111024. doi: 10.1162/NECO_a_00226. PubMed PMID: 22023198.	NO	Not related to this study
1088	Guo S, Gao Q, Jiao Q, Hao W, Gao X, Cao JM. Gastric mucosal damage in water immersion stress: mechanism and prevention with GHRP-6. World J Gastroenterol. 2012;18(24):3145-55. doi: 10.3748/wjg.v18.i24.3145. PubMed PMID: 22791951; PubMed Central PMCID: PMC3386329.	NO	Not related to this study
1089	Hamza SM, Hall JE. Direct recording of renal sympathetic nerve activity in unrestrained, conscious mice. Hypertension. 2012;60(3):856-64. Epub 20120730. doi: 10.1161/hypertensionaha.111.186577. PubMed PMID: 22851730; PubMed Central PMCID: PMC3864832.	NO	Not related to this study
1090	Hataya Y, Komatsu Y, Osaki K, Fukuda Y, Sato T, Morimoto T. A case of neurofibromatosis type 1 coinciding with bilateral pheochromocytomas, multiple gastrointestinal stromal tumors, and malignant peripheral nerve sheath tumor. Intern Med. 2012;51(12):1531-6. Epub 20120615. doi: 10.2169/internalmedicine.51.6385. PubMed PMID: 22728486.	NO	Not related to this study
1091	Hatayama S, Ogata T, Okawa M, Higashi T, Inoue T, Takano K, et al. [Ischemic stroke induced by a left atrial myxoma]. Brain Nerve. 2012;64(10):1175-9. PubMed PMID: 23037608.	NO	Not related to this study
1092	Holder JW. Physical and physicochemical factors effecting transport of chlorohydrocarbon gases from lung alveolar air to blood as measured by the causation of narcosis. J Environ Sci Health C Environ Carcinog Ecotoxicol Rev. 2012;30(1):42-80. doi: 10.1080/10590501.2012.653888. PubMed PMID: 22458856.	NO	Not related to this study
1093	Hristea A, Olaru ID, Baicus C, Moroti R, Arama V, Ion M. Clinical prediction rule for differentiating tuberculous from viral meningitis. Int J Tuberc Lung Dis. 2012;16(6):793-8. Epub 20120409. doi: 10.5588/ijtld.11.0687. PubMed PMID: 22507645.	NO	Not related to this study
1094	Hunter G, Young GB, Ang LC. Bickerstaff's brainstem encephalitis presenting to the ICU. Neurocrit Care. 2012;17(1):102-6. doi: 10.1007/s12028-012-9691-3. PubMed PMID: 22622843.	NO	Not related to this study
1095	Ide T, Kamijo Y, Ide A, Yoshimura K, Nishikawa T, Soma K, et al. Elevated S100B level in cerebrospinal fluid could predict poor outcome of carbon monoxide poisoning. Am J Emerg Med. 2012;30(1):222-5. Epub 20101224. doi: 10.1016/j.ajem.2010.11.025. PubMed PMID: 21185668.	NO	Not related to this study
1096	Igusa R, Narumi S, Murakami K, Kitawaki Y, Tamii T, Kato M, et al. Escherichia coli pneumonia in combination with fungal sinusitis and meningitis in a tsunami survivor after the Great East Japan Earthquake. Tohoku J Exp Med. 2012;227(3):179-84. doi: 10.1620/tjem.227.179. PubMed PMID: 22729220.	NO	Not related to this study
1097	Iwanaga N, Nakamura S, Tanaka A, Fukuda Y, Imamura Y, Miyazaki T, et al. [An adult case of influenza-associated encephalitis successfully treated with high dose intravenous immunoglobulins]. Kansenshogaku Zasshi. 2012;86(3):295-9. doi: 10.11150/kansenshogakuzasshi.86.295. PubMed PMID: 22746053.	NO	Not related to this study
1098	Iwasaki Y, Mori K, Ito M, Mimuro M, Yoshida M. [An autopsied case of dementia with lewy bodies presenting with hemispheric cerebral cortical atrophy with selective neuronal necrosis after status epilepticus]. Brain Nerve. 2012;64(9):1069-74. PubMed PMID: 22941844.	NO	Not related to this study
1099	Kao C, Forbes JA, Jermakowicz WJ, Sun DA, Davis B, Zhu J, et al. Suppression of thalamocortical oscillations following traumatic brain injury in rats. J Neurosurg. 2012;117(2):316-23. Epub 20120525. doi: 10.3171/2012.4.Jns111170. PubMed PMID: 22631688.	NO	Not related to this study
1100	Kohara N. [Ideal subspecialty training in the field of neurology - competence required for the experts: neurophysiology]. Rinsho Shinkeigaku. 2012;52(11):925-6. doi: 10.5692/clinicalneurol.52.925. PubMed PMID: 23196470.	NO	Not related to this study
1101	Kutleša M, Baršić B. Therapeutic hypothermia for severe adult Herpes simplex virus encephalitis. Wien Klin Wochenschr. 2012;124(23-24):855-8. Epub 20121211. doi: 10.1007/s00508-012-0302-2. PubMed PMID: 23229577.	NO	Not related to this study
1102	Kuwata S, Senzaki H, Urushibara Y, Toriyama M, Kobayashi S, Hoshino K, et al. A case of acute encephalopathy with biphasic seizures and late reduced diffusion associated with Streptococcus pneumoniae meningoencephalitis. Brain Dev. 2012;34(6):529-32. Epub 20110919. doi: 10.1016/j.braindev.2011.08.010. PubMed PMID: 21937175.	NO	Not related to this study
1103	Långsjö JW, Alkire MT, Kaskinoro K, Hayama H, Maksimow A, Kaisti KK, et al. Returning from oblivion: imaging the neural core of consciousness. J Neurosci. 2012;32(14):4935-43. doi: 10.1523/jneurosci.4962-11.2012. PubMed PMID: 22492049; PubMed Central PMCID: PMC6620928.	NO	Not related to this study
1104	Lee CC, Pan DH, Chung WY, Liu KD, Yang HC, Wu HM, et al. Brainstem cavernous malformations: the role of Gamma Knife surgery. J Neurosurg. 2012;117 Suppl:164-9. doi: 10.3171/2012.8.Gks121066. PubMed PMID: 23205805.	NO	Not related to this study
1105	Lewis LD, Weiner VS, Mukamel EA, Donoghue JA, Eskandar EN, Madsen JR, et al. Rapid fragmentation of neuronal networks at the onset of propofol-induced unconsciousness. Proc Natl Acad Sci U S A. 2012;109(49):E3377-86. Epub 20121105. doi: 10.1073/pnas.1210907109. PubMed PMID: 23129622; PubMed Central PMCID: PMC3523833.	NO	Not related to this study
1106	Li M, Tjen ALSC, Guo ZL, Longhurst JC. Repetitive electroacupuncture causes prolonged increased met-enkephalin expression in the rVLM of conscious rats. Auton Neurosci. 2012;170(1-2):30-5. Epub 20120726. doi: 10.1016/j.autneu.2012.07.001. PubMed PMID: 22841685; PubMed Central PMCID: PMC3461830.	NO	Not related to this study
1107	Liang Z, King J, Zhang N. Intrinsic organization of the anesthetized brain. J Neurosci. 2012;32(30):10183-91. doi: 10.1523/jneurosci.1020-12.2012. PubMed PMID: 22836253; PubMed Central PMCID: PMC3422560.	NO	Not related to this study
1108	Lin WC, Hsu TW, Chen CL, Wu CW, Lu CH, Chen HL, et al. Connectivity of default-mode network is associated with cerebral edema in hepatic encephalopathy. PLoS One. 2012;7(5):e36986. Epub 20120518. doi: 10.1371/journal.pone.0036986. PubMed PMID: 22623966; PubMed Central PMCID: PMC3356373.	NO	Not related to this study
1109	Liu Y, Zhang LF, Zhang KL, Lu HB. Role of carotid baroreflex and sympathetic responses in the push-pull effect: a simulation study. Aviat Space Environ Med. 2012;83(9):841-9. doi: 10.3357/asem.3236.2012. PubMed PMID: 22946347.	NO	Not related to this study
1110	Liu Z, Liu Y, Zhao B, Du L, Xia Z, Chen X, et al. The gap junction blocker carbenoxolone enhances propofol and sevoflurane-induced loss of consciousness. Neural Regen Res. 2012;7(7):492-5. doi: 10.3969/j.issn.1673-5374.2012.07.002. PubMed PMID: 25745433; PubMed Central PMCID: PMC4348993.	NO	Not related to this study
1111	Machado C, Estévez M, Rodríguez R, Carrick FR, Melillo R, Leisman G. Bilateral N20 absence in post-anoxic coma: do you pay attention? Clin Neurophysiol. 2012;123(7):1264-6. Epub 20111229. doi: 10.1016/j.clinph.2011.11.008. PubMed PMID: 22209660.	NO	Not related to this study
1112	Machado C, Rodriguez R, Carrick FR, Melillo R. Bilateral N20 absence in post-anoxic coma: Do you pay attention? CLINICAL NEUROPHYSIOLOGY. 2012;123(7):1264-6. doi: 10.1016/j.clinph.2011.11.008. PubMed PMID: WOS:000304620100003.	NO	Not related to this study
1113	Marcucci G, Accrocca F, Giordano A, Antonelli R, Gabrielli R, Siani A. Results of surgical repair of carotid in-stent restenosis. J Cardiovasc Surg (Torino). 2012;53(6):707-14. Epub 20121108. PubMed PMID: 23138608.	NO	Not related to this study
1114	Mashour GA. Fragmenting consciousness. Proc Natl Acad Sci U S A. 2012;109(49):19876-7. Epub 20121109. doi: 10.1073/pnas.1217595109. PubMed PMID: 23144217; PubMed Central PMCID: PMC3523817.	NO	Not related to this study
1115	Melo-Silva CA, Borel JC, Gakwaya S, Sériès F. Assessment of upper airway dynamics by anterior magnetic phrenic stimulation in conscious sleep apnea patients. J Appl Physiol (1985). 2012;112(8):1345-52. Epub 20120126. doi: 10.1152/japplphysiol.01542.2011. PubMed PMID: 22282488.	NO	Not related to this study
1116	Mitaki S, Onoda K, Ishihara M, Nabika Y, Yamaguchi S. Dysfunction of default-mode network in encephalopathy with a reversible corpus callosum lesion. J Neurol Sci. 2012;317(1-2):154-6. Epub 20120312. doi: 10.1016/j.jns.2012.02.020. PubMed PMID: 22418054.	NO	Not related to this study
1117	Murofushi T, Nakahara H, Yoshimura E. Assessment of the otolith-ocular reflex using ocular vestibular evoked myogenic potentials in patients with episodic lateral tilt sensation. Neurosci Lett. 2012;515(2):103-6. Epub 20120323. doi: 10.1016/j.neulet.2012.02.084. PubMed PMID: 22465248.	NO	Not related to this study
1118	Norton L, Hutchison RM, Young GB, Lee DH, Sharpe MD, Mirsattari SM. Disruptions of functional connectivity in the default mode network of comatose patients. Neurology. 2012;78(3):175-81. Epub 20120104. doi: 10.1212/WNL.0b013e31823fcd61. PubMed PMID: 22218274.	NO	Not related to this study
1119	Okuma H, Nagano R, Takagi S. Hemiplegic peripheral neuropathy accompanied with multiple cranial nerve palsy. Clin Pract. 2012;2(2):e40. Epub 20120330. doi: 10.4081/cp.2012.e40. PubMed PMID: 24765439; PubMed Central PMCID: PMC3981298.	NO	Not related to this study
1120	Okumura A, Uematsu M, Imataka G, Tanaka M, Okanishi T, Kubota T, et al. Acute encephalopathy in children with Dravet syndrome. Epilepsia. 2012;53(1):79-86. Epub 20111116. doi: 10.1111/j.1528-1167.2011.03311.x. PubMed PMID: 22092154.	NO	Not related to this study
1121	Ovadia-Caro S, Nir Y, Soddu A, Ramot M, Hesselmann G, Vanhaudenhuyse A, et al. Reduction in inter-hemispheric connectivity in disorders of consciousness. PLoS One. 2012;7(5):e37238. Epub 20120522. doi: 10.1371/journal.pone.0037238. PubMed PMID: 22629375; PubMed Central PMCID: PMC3358327.	NO	Not related to this study
1122	Park E, Ahn J, Min YG, Jung YS, Kim K, Lee J, et al. The usefulness of the serum s100b protein for predicting delayed neurological sequelae in acute carbon monoxide poisoning. Clin Toxicol (Phila). 2012;50(3):183-8. doi: 10.3109/15563650.2012.658918. PubMed PMID: 22372785.	NO	Not related to this study
1123	Pokrovskii VM, Polischuk LV. On the conscious control of the human heart. J Integr Neurosci. 2012;11(2):213-23. doi: 10.1142/s0219635212500161. PubMed PMID: 22744827.	NO	Not related to this study
1124	Prell J, Rampp S, Ache J, Laule S, Rachinger J, Scheller C, et al. The potential of quantified lower cranial nerve EMG for monitoring of anesthetic depth. J Neurosurg Anesthesiol. 2012;24(2):139-45. doi: 10.1097/ANA.0b013e3182401cef. PubMed PMID: 22134413.	NO	Not related to this study
1125	Quiroga RQ. Concept cells: the building blocks of declarative memory functions. Nat Rev Neurosci. 2012;13(8):587-97. Epub 20120704. doi: 10.1038/nrn3251. PubMed PMID: 22760181.	NO	Not related to this study
1126	Schröter MS, Spoormaker VI, Schorer A, Wohlschläger A, Czisch M, Kochs EF, et al. Spatiotemporal reconfiguration of large-scale brain functional networks during propofol-induced loss of consciousness. J Neurosci. 2012;32(37):12832-40. doi: 10.1523/jneurosci.6046-11.2012. PubMed PMID: 22973006; PubMed Central PMCID: PMC6703804.	NO	Not related to this study
1127	Sisterolli-Diniz D, Oliveira A, Paula DS, Rodrigues RV, Silva NA. Functional impairments in white matter syndrome of neuropsychiatric systemic lupus erythematosus are similar to those observed in patients with multiple sclerosis. Arq Neuropsiquiatr. 2012;70(10):769-73. doi: 10.1590/s0004-282x2012001000004. PubMed PMID: 23060102.	NO	Not related to this study
1128	Soddu A, Vanhaudenhuyse A, Bahri MA, Bruno MA, Boly M, Demertzi A, et al. Identifying the default-mode component in spatial IC analyses of patients with disorders of consciousness. Hum Brain Mapp. 2012;33(4):778-96. Epub 20110411. doi: 10.1002/hbm.21249. PubMed PMID: 21484953; PubMed Central PMCID: PMC6870518.	NO	Not related to this study
1129	Varotto G, Fazio P, Rossi Sebastiano D, Avanzini G, Franceschetti S, Panzica F, et al. Music and emotion: an EEG connectivity study in patients with disorders of consciousness. Annu Int Conf IEEE Eng Med Biol Soc. 2012;2012:5206-9. doi: 10.1109/embc.2012.6347167. PubMed PMID: 23367102.	NO	Not related to this study
1130	Qinying Wang, Min Yu, Bing Deng, Qin Gu, Dudu Jiang, Lijuan Zhao, et al., editors. Application of Neuroelectrophysiology in Patients with Consciousness Disorders. The 13th National Academic Symposium on Deficiency Syndrome and Geriatric Medicine of Integrated Traditional Chinese and Western Medicine; 2013; Guangzhou, Guangdong, China.	NO	Not related to this study
1131	Qinying Wang, Min Yu, Bing Deng, Qin Gu, Dudu Jiang, Lijuan Zhao, et al. Application of Neuroelectrophysiology in Patients with Consciousness Disorders [Abstract]. Proceedings of the 13th National Academic Symposium on Deficiency Syndrome and Geriatric Medicine of Integrated Traditional Chinese and Western Medicine; Guangzhou 2013. p. 247-.	NO	Not related to this study
1132	Qinying Wang, Min Yu, Qin Gu, Bing Deng, Dudu Jiang, Qing Zhan. Application of Combined Neuroimaging and Neuroelectrophysiological Techniques in Consciousness Disorders. Proceedings of the 16th National Academic Conference of Neurology of the Chinese Medical Association; Nanjing 2013. p. 233-4.	NO	Not related to this study
1133	Qinying Wang, Min Yu, Qin Gu, Dudu Jiang, Bing Deng, Xing Wang, et al. Exploration of the Application Value of Long-term Video Electroencephalogram and Somatosensory Evoked Potentials in Patients with Consciousness Disorders in the Neuro-intensive Care Unit. Proceedings of the 16th National Academic Conference of Neurology of the Chinese Medical Association; Nanjing 2013. p. 234-.	NO	Not related to this study
1134	Qiuyou Xie, Yan Chen, Shufang Chu, Yanbin He, Feng Zhou, Xiaoxiao Ni, et al. Clinical Treatment and Rehabilitation of Chronic Consciousness Disorders. Proceedings of the 15th Academic Conference of Neurology of Guangdong Medical Association and the 5th Academic Conference of Neurology of Guangdong, Hong Kong and Macao; Guangzhou 2013. p. 292-5.	NO	Not related to this study
1135	Cheung YM, Scoones GP, Hoeks SE, Stolker RJ, Weber F. Evaluation of the aepEX™ monitor of hypnotic depth in pediatric patients receiving propofol-remifentanil anesthesia. Paediatr Anaesth. 2013;23(10):891-7. Epub 20130802. doi: 10.1111/pan.12235. PubMed PMID: 23910045.	NO	Not related to this study
1136	Ciszowski K, Mietka-Ciszowska A. [Rare consciousness disturbances in toxicological practice: akinetic mutism, somnambulism, locked-in syndrome, and psychogenic coma]. Przegl Lek. 2013;70(8):607-12. PubMed PMID: 24466703.	NO	Not related to this study
1137	Di Perri C, Bastianello S, Bartsch AJ, Pistarini C, Maggioni G, Magrassi L, et al. Limbic hyperconnectivity in the vegetative state. Neurology. 2013;81(16):1417-24. Epub 20130918. doi: 10.1212/WNL.0b013e3182a43b78. PubMed PMID: 24049132.	NO	Not related to this study
1138	Di Rienzo A, Iacoangeli M, Alvaro L, Colasanti R, Dobran M, Di Somma LG, et al. The sinking bone syndrome? Neurol Med Chir (Tokyo). 2013;53(5):329-35. doi: 10.2176/nmc.53.329. PubMed PMID: 23708225.	NO	Not related to this study
1139	Drexler B, Kreuzer M, Jordan D, Antkowiak B, Schneider G. Sevoflurane-induced loss of consciousness is paralleled by a prominent modification of neural activity during cortical down-states. Neurosci Lett. 2013;548:149-54. Epub 20130527. doi: 10.1016/j.neulet.2013.05.040. PubMed PMID: 23721783.	NO	Not related to this study
1140	Estraneo A, Moretta P, Loreto V, Lanzillo B, Cozzolino A, Saltalamacchia A, et al. Predictors of recovery of responsiveness in prolonged anoxic vegetative state. Neurology. 2013;80(5):464-70. Epub 20130109. doi: 10.1212/WNL.0b013e31827f0f31. PubMed PMID: 23303855.	NO	Not related to this study
1141	Fellini L, Morellini F. Mice create what-where-when hippocampus-dependent memories of unique experiences. J Neurosci. 2013;33(3):1038-43. doi: 10.1523/jneurosci.2280-12.2013. PubMed PMID: 23325241; PubMed Central PMCID: PMC6704886.	NO	Not related to this study
1142	Feng J, Fu X, Xie W, Lv X, Zhang Y, Meng H. A case report of overlapping Bickerstaff brainstem encephalitis and Guillain-Barre syndrome. Neuro Endocrinol Lett. 2013;34(7):601-5. PubMed PMID: 24463996.	NO	Not related to this study
1143	Franco SJ, Müller U. Shaping our minds: stem and progenitor cell diversity in the mammalian neocortex. Neuron. 2013;77(1):19-34. doi: 10.1016/j.neuron.2012.12.022. PubMed PMID: 23312513; PubMed Central PMCID: PMC3557841.	NO	Not related to this study
1144	Friberg H, Cronberg T. Prognostication after cardiac arrest. Best Pract Res Clin Anaesthesiol. 2013;27(3):359-72. doi: 10.1016/j.bpa.2013.06.011. PubMed PMID: 24054514.	NO	Not related to this study
1145	Gili T, Saxena N, Diukova A, Murphy K, Hall JE, Wise RG. The thalamus and brainstem act as key hubs in alterations of human brain network connectivity induced by mild propofol sedation. J Neurosci. 2013;33(9):4024-31. doi: 10.1523/jneurosci.3480-12.2013. PubMed PMID: 23447611; PubMed Central PMCID: PMC4162411.	NO	Not related to this study
1146	Gittelman JX, Perkel DJ, Portfors CV. Dopamine modulates auditory responses in the inferior colliculus in a heterogeneous manner. J Assoc Res Otolaryngol. 2013;14(5):719-29. Epub 20130709. doi: 10.1007/s10162-013-0405-0. PubMed PMID: 23835945; PubMed Central PMCID: PMC3767870.	NO	Not related to this study
1147	Greenblatt D, Krupp LB, Belman AL. Parainfectious meningo-encephalo-radiculo-myelitis (cat scratch disease, Lyme borreliosis, brucellosis, botulism, legionellosis, pertussis, mycoplasma). Handb Clin Neurol. 2013;112:1195-207. doi: 10.1016/b978-0-444-52910-7.00041-6. PubMed PMID: 23622329.	NO	Not related to this study
1148	Grippo A, Carrai R, Fossi S, Cossu C, Mazzeschi E, Peris A, et al. Absent SEP during therapeutic hypothermia did not reappear after re-warming in comatose patients following cardiac arrest. Minerva Anestesiol. 2013;79(4):360-9. Epub 20130228. PubMed PMID: 23449240.	NO	Not related to this study
1149	Guldenmund P, Demertzi A, Boveroux P, Boly M, Vanhaudenhuyse A, Bruno MA, et al. Thalamus, brainstem and salience network connectivity changes during propofol-induced sedation and unconsciousness. Brain Connect. 2013;3(3):273-85. doi: 10.1089/brain.2012.0117. PubMed PMID: 23547875.	NO	Not related to this study
1150	Haack KK, Gao L, Schiller AM, Curry PL, Pellegrino PR, Zucker IH. Central Rho kinase inhibition restores baroreflex sensitivity and angiotensin II type 1 receptor protein imbalance in conscious rabbits with chronic heart failure. Hypertension. 2013;61(3):723-9. Epub 20130102. doi: 10.1161/hypertensionaha.111.00396. PubMed PMID: 23283363; PubMed Central PMCID: PMC3573242.	NO	Not related to this study
1151	Han SW, Marois R. Dissociation between process-based and data-based limitations for conscious perception in the human brain. Neuroimage. 2013;64:399-406. Epub 20120914. doi: 10.1016/j.neuroimage.2012.09.016. PubMed PMID: 22982356; PubMed Central PMCID: PMC4143902.	NO	Not related to this study
1152	Hanson LR, Fine JM, Svitak AL, Faltesek KA. Intranasal administration of CNS therapeutics to awake mice. J Vis Exp. 2013(74). Epub 20130408. doi: 10.3791/4440. PubMed PMID: 23608783; PubMed Central PMCID: PMC3653240.	NO	Not related to this study
1153	Horn J. 100% reliability does not exist in diagnostics; SSEP in postanoxic coma. Resuscitation. 2013;84(10):1299. Epub 20130802. doi: 10.1016/j.resuscitation.2013.07.024. PubMed PMID: 23911629.	NO	Not related to this study
1154	Hou X, Ma L, Wu L, Zhang Y, Ge H, Li Z, et al. Diffusion tensor imaging for predicting the clinical outcome of delayed encephalopathy of acute carbon monoxide poisoning. Eur Neurol. 2013;69(5):275-80. Epub 20130221. doi: 10.1159/000346117. PubMed PMID: 23429164.	NO	Not related to this study
1155	Hutchison RM, Womelsdorf T, Gati JS, Everling S, Menon RS. Resting-state networks show dynamic functional connectivity in awake humans and anesthetized macaques. Hum Brain Mapp. 2013;34(9):2154-77. Epub 20120322. doi: 10.1002/hbm.22058. PubMed PMID: 22438275; PubMed Central PMCID: PMC6870538.	NO	Not related to this study
1156	Ishikawa Y, Ikeda K, Murata K, Hirayama T, Takazawa T, Yanagihashi M, et al. Ophthalmoplegia and flaccid paraplegia in a patient with anti-NMDA receptor encephalitis: a case report and literature review. Intern Med. 2013;52(24):2811-5. doi: 10.2169/internalmedicine.52.1065. PubMed PMID: 24334591.	NO	case report
1157	Johnson VE, Stewart W, Smith DH. Axonal pathology in traumatic brain injury. Exp Neurol. 2013;246:35-43. Epub 20120120. doi: 10.1016/j.expneurol.2012.01.013. PubMed PMID: 22285252; PubMed Central PMCID: PMC3979341.	NO	Not related to this study
1158	Kalss G, Leitinger M, Dobesberger J, Granbichler CA, Kuchukhidze G, Trinka E. Ictal unilateral eye blinking and contralateral blink inhibition - A video-EEG study and review of the literature. Epilepsy Behav Case Rep. 2013;1:161-5. Epub 20131106. doi: 10.1016/j.ebcr.2013.10.001. PubMed PMID: 25667853; PubMed Central PMCID: PMC4150618.	NO	Not related to this study
1159	Karanja BW, Oburra HO, Masinde P, Wamalwa D. Risk Factors for Hearing Loss in Children following Bacterial Meningitis in a Tertiary Referral Hospital. Int J Otolaryngol. 2013;2013:354725. Epub 20130515. doi: 10.1155/2013/354725. PubMed PMID: 23762065; PubMed Central PMCID: PMC3671307.	NO	Not related to this study
1160	Kato S. [Review of placebo effect and re-evaluation of psychotherapy focusing on depressive disorders]. Seishin Shinkeigaku Zasshi. 2013;115(8):887-900. PubMed PMID: 24167970.	NO	Not related to this study
1161	Katsenos C, Androulaki D, Lyra S, Tsoutsouras T, Mandragos C. A 17 year-old girl with a demyelinating disease requiring mechanical ventilation: a case report. BMC Res Notes. 2013;6:22. Epub 20130118. doi: 10.1186/1756-0500-6-22. PubMed PMID: 23331922; PubMed Central PMCID: PMC3579686.	NO	case report
1162	Kaul P. 11 cm Haughton D left cervical aortic arch aneurysm. J Cardiothorac Surg. 2013;8:108. Epub 20130423. doi: 10.1186/1749-8090-8-108. PubMed PMID: 23618036; PubMed Central PMCID: PMC3639062.	NO	Not related to this study
1163	Kawamura M, Sugimoto A, Futamura A, Midorikawa A. [Mental time: a novel approach in neuropsychology]. Brain Nerve. 2013;65(8):949-55. PubMed PMID: 23917497.	NO	Not related to this study
1164	Kim DH, Kim JK, Kang JY. Pure motor trigeminal neuropathy in a woman with tegmental pontine infarction. J Clin Neurosci. 2013;20(12):1792-4. Epub 20130705. doi: 10.1016/j.jocn.2012.09.052. PubMed PMID: 23835466.	NO	Not related to this study
1165	Kohno Y, Koishi K, Watanabe K, Nishiyama T. [A case of prolonged hypercapnea after interscalene brachial plexus block]. Masui. 2013;62(3):341-3. PubMed PMID: 23544341.	NO	Not related to this study
1166	Krüger D, Klapötke S, Bode S, Mattler U. Neural correlates of control operations in inverse priming with relevant and irrelevant masks. Neuroimage. 2013;64:197-208. Epub 20120916. doi: 10.1016/j.neuroimage.2012.09.018. PubMed PMID: 22989624.	NO	Not related to this study
1167	Kuhlmann L, Foster BL, Liley DT. Modulation of functional EEG networks by the NMDA antagonist nitrous oxide. PLoS One. 2013;8(2):e56434. Epub 20130214. doi: 10.1371/journal.pone.0056434. PubMed PMID: 23457568; PubMed Central PMCID: PMC3572968.	NO	Not related to this study
1168	Kung CT, Li CJ, Ko SF, Lee CH. A melioidosis patient presenting with brainstem signs in the emergency department. J Emerg Med. 2013;44(1):e9-12. Epub 20120409. doi: 10.1016/j.jemermed.2011.05.097. PubMed PMID: 22494598.	NO	Not related to this study
1169	Lanfranconi S, Basilico P, Trezzi I, Borellini L, Franco G, Civelli V, et al. Optic neuritis as isolated manifestation of leptomeningeal carcinomatosis: a case report and systematic review of ocular manifestations of neoplastic meningitis. Neurol Res Int. 2013;2013:892523. Epub 20131007. doi: 10.1155/2013/892523. PubMed PMID: 24223306; PubMed Central PMCID: PMC3816070.	NO	case report
1170	Lao WF, Tsai MD. Dumbbell-shaped primitive neuroectodermal tumor mimicking trigeminal schwannoma: a case report and review of literature. Turk Neurosurg. 2013;23(2):267-70. doi: 10.5137/1019-5149.Jtn.3698-10.1. PubMed PMID: 23546917.	NO	case report
1171	Latronico N, Filosto M, Fagoni N, Gheza L, Guarneri B, Todeschini A, et al. Small nerve fiber pathology in critical illness. PLoS One. 2013;8(9):e75696. Epub 20130930. doi: 10.1371/journal.pone.0075696. PubMed PMID: 24098716; PubMed Central PMCID: PMC3787101.	NO	Not related to this study
1172	Lee H, Mashour GA, Noh GJ, Kim S, Lee U. Reconfiguration of network hub structure after propofol-induced unconsciousness. Anesthesiology. 2013;119(6):1347-59. doi: 10.1097/ALN.0b013e3182a8ec8c. PubMed PMID: 24013572; PubMed Central PMCID: PMC3873632.	NO	Not related to this study
1173	Liu G, Ma HJ, Hu PP, Tian YH, Hu S, Fan J, et al. Effects of painful stimulation and acupuncture on attention networks in healthy subjects. Behav Brain Funct. 2013;9:23. Epub 20130607. doi: 10.1186/1744-9081-9-23. PubMed PMID: 23758880; PubMed Central PMCID: PMC3680197.	NO	Not related to this study
1174	Liu X, Lauer KK, Ward BD, Li SJ, Hudetz AG. Differential effects of deep sedation with propofol on the specific and nonspecific thalamocortical systems: a functional magnetic resonance imaging study. Anesthesiology. 2013;118(1):59-69. doi: 10.1097/ALN.0b013e318277a801. PubMed PMID: 23221862; PubMed Central PMCID: PMC4080838.	NO	Not related to this study
1175	Lv JQ, Feng RZ, Li N. P6 acupoint stimulation for prevention of postoperative nausea and vomiting in patients undergoing craniotomy: study protocol for a randomized controlled trial. Trials. 2013;14:153. Epub 20130528. doi: 10.1186/1745-6215-14-153. PubMed PMID: 23710881; PubMed Central PMCID: PMC3668145.	NO	No adverse reactions reported
1176	Madhavan M, DeSimone CV, Mulpuru S, Asirvatham SJ. Renal nerve stimulation for the treatment of neurocardiogenic syncope. Cardiovasc Revasc Med. 2013;14(3):172-3. doi: 10.1016/j.carrev.2013.03.005. PubMed PMID: 23773500.	NO	Not related to this study
1177	McCall AA, Moy JD, Puterbaugh SR, DeMayo WM, Yates BJ. Responses of vestibular nucleus neurons to inputs from the hindlimb are enhanced following a bilateral labyrinthectomy. J Appl Physiol (1985). 2013;114(6):742-51. Epub 20130110. doi: 10.1152/japplphysiol.01389.2012. PubMed PMID: 23305979; PubMed Central PMCID: PMC3615601.	NO	Not related to this study
1178	McNab JA, Edlow BL, Witzel T, Huang SY, Bhat H, Heberlein K, et al. The Human Connectome Project and beyond: initial applications of 300 mT/m gradients. Neuroimage. 2013;80:234-45. Epub 20130524. doi: 10.1016/j.neuroimage.2013.05.074. PubMed PMID: 23711537; PubMed Central PMCID: PMC3812060.	NO	Not related to this study
1179	Megha M, Harpreet S, Nayeem Z. Effect of frequency of multimodal coma stimulation on the consciousness levels of traumatic brain injury comatose patients. Brain Inj. 2013;27(5):570-7. Epub 20130308. doi: 10.3109/02699052.2013.767937. PubMed PMID: 23473238.	NO	Not related to this study
1180	Moghtaderi A, Alavi-Naini R, Rashki S. Cranial nerve palsy as a factor to differentiate tuberculous meningitis from acute bacterial meningitis. Acta Med Iran. 2013;51(2):113-8. Epub 20130316. PubMed PMID: 23585318.	NO	Not related to this study
1181	Mohammed RR, Jan MM. Co-morbid Guillain-Barré syndrome and acute disseminated encephalomyelitis. Neurosciences (Riyadh). 2013;18(2):166-8. PubMed PMID: 23545617.	NO	Not related to this study
1182	Monti MM, Lutkenhoff ES, Rubinov M, Boveroux P, Vanhaudenhuyse A, Gosseries O, et al. Dynamic change of global and local information processing in propofol-induced loss and recovery of consciousness. PLoS Comput Biol. 2013;9(10):e1003271. Epub 20131017. doi: 10.1371/journal.pcbi.1003271. PubMed PMID: 24146606; PubMed Central PMCID: PMC3798283.	NO	Not related to this study
1183	Morey RA, Haswell CC, Selgrade ES, Massoglia D, Liu C, Weiner J, et al. Effects of chronic mild traumatic brain injury on white matter integrity in Iraq and Afghanistan war veterans. Hum Brain Mapp. 2013;34(11):2986-99. Epub 20120615. doi: 10.1002/hbm.22117. PubMed PMID: 22706988; PubMed Central PMCID: PMC3740035.	NO	Not related to this study
1184	Muroi Y, Ru F, Chou YL, Carr MJ, Undem BJ, Canning BJ. Selective inhibition of vagal afferent nerve pathways regulating cough using Nav 1.7 shRNA silencing in guinea pig nodose ganglia. Am J Physiol Regul Integr Comp Physiol. 2013;304(11):R1017-23. Epub 20130410. doi: 10.1152/ajpregu.00028.2013. PubMed PMID: 23576611; PubMed Central PMCID: PMC3680757.	NO	Not related to this study
1185	Peled A. Brain "Globalopathies" cause mental disorders. Med Hypotheses. 2013;81(6):1046-55. Epub 20131005. doi: 10.1016/j.mehy.2013.09.032. PubMed PMID: 24161400.	NO	Not related to this study
1186	Pfeifer R, Weitzel S, Günther A, Berrouschot J, Fischer M, Isenmann S, et al. Investigation of the inter-observer variability effect on the prognostic value of somatosensory evoked potentials of the median nerve (SSEP) in cardiac arrest survivors using an SSEP classification. Resuscitation. 2013;84(10):1375-81. Epub 20130606. doi: 10.1016/j.resuscitation.2013.05.016. PubMed PMID: 23747958.	NO	Not related to this study
1187	Picchioni D, Duyn JH, Horovitz SG. Sleep and the functional connectome. Neuroimage. 2013;80:387-96. Epub 20130524. doi: 10.1016/j.neuroimage.2013.05.067. PubMed PMID: 23707592; PubMed Central PMCID: PMC3733088.	NO	Not related to this study
1188	Pistoia F, Sacco S, Sarà M, Carolei A. The perception of pain and its management in disorders of consciousness. Curr Pain Headache Rep. 2013;17(11):374. doi: 10.1007/s11916-013-0374-3. PubMed PMID: 24078014.	NO	Not related to this study
1189	R NM, Warnaby C, Rogers R, Jbabdi S, Tracey I. Slow-wave activity saturation and thalamocortical isolation during propofol anesthesia in humans. Sci Transl Med. 2013;5(208):208ra148. doi: 10.1126/scitranslmed.3006007. PubMed PMID: 24154602.	NO	Not related to this study
1190	Ragazzoni A, Pirulli C, Veniero D, Feurra M, Cincotta M, Giovannelli F, et al. Vegetative versus minimally conscious states: a study using TMS-EEG, sensory and event-related potentials. PLoS One. 2013;8(2):e57069. Epub 20130227. doi: 10.1371/journal.pone.0057069. PubMed PMID: 23460826; PubMed Central PMCID: PMC3584112.	NO	Not related to this study
1191	Robison RA, Taghva A, Liu CY, Apuzzo ML. Surgery of the mind, mood, and conscious state: an idea in evolution. World Neurosurg. 2013;80(3-4):S2-26. Epub 20130803. doi: 10.1016/j.wneu.2013.08.002. PubMed PMID: 23916496.	NO	Not related to this study
1192	Russell IF. Fourteen fallacies about the isolated forearm technique, and its place in modern anaesthesia. Anaesthesia. 2013;68(7):677-81. Epub 20130425. doi: 10.1111/anae.12265. PubMed PMID: 23614334.	NO	Not related to this study
1193	Salekeen S, Mahmood K, Naqvi IH, Baig MY, Akhter ST, Abbasi A. Clinical course, complications and predictors of mortality in patients with tuberculous meningitis--an experience of fifty two cases at Civil Hospital Karachi, Pakistan. J Pak Med Assoc. 2013;63(5):563-7. PubMed PMID: 23757980.	NO	Not related to this study
1194	Sellers KK, Bennett DV, Hutt A, Fröhlich F. Anesthesia differentially modulates spontaneous network dynamics by cortical area and layer. J Neurophysiol. 2013;110(12):2739-51. Epub 20130918. doi: 10.1152/jn.00404.2013. PubMed PMID: 24047911.	NO	Not related to this study
1195	Shi C, Flanagan SR, Samadani U. Vagus nerve stimulation to augment recovery from severe traumatic brain injury impeding consciousness: a prospective pilot clinical trial. Neurol Res. 2013;35(3):263-76. doi: 10.1179/1743132813y.0000000167. PubMed PMID: 23485054; PubMed Central PMCID: PMC4568744.	NO	Not related to this study
1196	Shirasaka T, Yano T, Kunitake T, Tsuneyoshi I. High-dose remifentanil increases blood pressure and heart rate mediated by sympatho-activation in conscious rats. J Anesth. 2013;27(3):325-32. Epub 20121107. doi: 10.1007/s00540-012-1515-2. PubMed PMID: 23132182.	NO	Not related to this study
1197	Xu CP, Zhang SW, Fang T, Manxiu M, Chencan Q, Huafu C, et al. Altered functional connectivity within and between brain modules in absence epilepsy: a resting-state functional magnetic resonance imaging study. Biomed Res Int. 2013;2013:734893. Epub 20130926. doi: 10.1155/2013/734893. PubMed PMID: 24191250; PubMed Central PMCID: PMC3804038.	NO	Not related to this study
1198	Juan Chen. Clinical Observation of Median Nerve Electrical Stimulation in the Treatment of Patients with Consciousness Disorders due to Large Area Cerebral Infarction. The 17th National Academic Conference of Neurology of the Chinese Medical Association; 2014.	NO	No adverse reactions reported
1199	Juan Chen. Clinical Observation of Median Nerve Electrical Stimulation in the Treatment of Patients with Consciousness Disorders due to Large Area Cerebral Infarction. Proceedings of the 17th National Academic Conference of Neurology of the Chinese Medical Association; Xiamen 2014. p. 986-.	duplicate	Not RCT
1200	Chunyu Li. Study on the Awakening Effect of Electrical Stimulation of the Right Median Nerve on Patients with Severe Traumatic Brain Injury. Modern Journal of Integrated Traditional Chinese and Western Medicine. 2014;23(19):2109-11.	NO	Not RCT
1201	Sujuan Liu, Hao Zhang. Research Progress of the Minimally Conscious State. Chinese Journal of Rehabilitation Theory and Practice. 2014;20(09):851-4.	NO	Not RCT
1202	Qiuyou Xie, Yanbin He, Feng Zhou, Shufang Chu, Xiaoxiao Ni, Yan Chen, et al. What Can We Do about Chronic Consciousness Disorders? Proceedings of the Fourth National High-level Forum on Cerebral Resuscitation and Rehabilitation; Nanjing 2014. p. 118-21.	NO	Not RCT
1203	Bagshaw AP, Rollings DT, Khalsa S, Cavanna AE. Multimodal neuroimaging investigations of alterations to consciousness: the relationship between absence epilepsy and sleep. Epilepsy Behav. 2014;30:33-7. Epub 20131017. doi: 10.1016/j.yebeh.2013.09.027. PubMed PMID: 24139808.	NO	Not RCT
1204	Chamberlain R, McManus IC, Brunswick N, Rankin Q, Riley H, Kanai R. Drawing on the right side of the brain: a voxel-based morphometry analysis of observational drawing. Neuroimage. 2014;96:167-73. Epub 20140329. doi: 10.1016/j.neuroimage.2014.03.062. PubMed PMID: 24691200.	NO	Not RCT
1205	Chennu S, Finoia P, Kamau E, Allanson J, Williams GB, Monti MM, et al. Spectral signatures of reorganised brain networks in disorders of consciousness. PLoS Comput Biol. 2014;10(10):e1003887. Epub 20141016. doi: 10.1371/journal.pcbi.1003887. PubMed PMID: 25329398; PubMed Central PMCID: PMC4199497.	NO	Not RCT
1206	Cignetti F, Vaugoyeau M, Nazarian B, Roth M, Anton JL, Assaiante C. Boosted activation of right inferior frontoparietal network: a basis for illusory movement awareness. Hum Brain Mapp. 2014;35(10):5166-78. Epub 20140505. doi: 10.1002/hbm.22541. PubMed PMID: 24798824; PubMed Central PMCID: PMC6869717.	NO	Not RCT
1207	Cossu G. Therapeutic options to enhance coma arousal after traumatic brain injury: state of the art of current treatments to improve coma recovery. Br J Neurosurg. 2014;28(2):187-98. Epub 20131003. doi: 10.3109/02688697.2013.841845. PubMed PMID: 24090192.	NO	Not RCT
1208	Crone JS, Soddu A, Höller Y, Vanhaudenhuyse A, Schurz M, Bergmann J, et al. Altered network properties of the fronto-parietal network and the thalamus in impaired consciousness. Neuroimage Clin. 2014;4:240-8. Epub 20131226. doi: 10.1016/j.nicl.2013.12.005. PubMed PMID: 24455474; PubMed Central PMCID: PMC3895618.	NO	Not RCT
1209	Cruse D, Norton L, Gofton T, Young GB, Owen AM. Positive prognostication from median-nerve somatosensory evoked cortical potentials. Neurocrit Care. 2014;21(2):238-44. doi: 10.1007/s12028-014-9982-y. PubMed PMID: 24865267.	NO	Not RCT
1210	Das TK, Abeyasinghe PM, Crone JS, Sosnowski A, Laureys S, Owen AM, et al. Highlighting the structure-function relationship of the brain with the Ising model and graph theory. Biomed Res Int. 2014;2014:237898. Epub 20140904. doi: 10.1155/2014/237898. PubMed PMID: 25276772; PubMed Central PMCID: PMC4168033.	NO	Not RCT
1211	Dehaene S, Charles L, King JR, Marti S. Toward a computational theory of conscious processing. Curr Opin Neurobiol. 2014;25:76-84. Epub 20131229. doi: 10.1016/j.conb.2013.12.005. PubMed PMID: 24709604; PubMed Central PMCID: PMC5635963.	NO	Not RCT
1212	Demertzi A, Gómez F, Crone JS, Vanhaudenhuyse A, Tshibanda L, Noirhomme Q, et al. Multiple fMRI system-level baseline connectivity is disrupted in patients with consciousness alterations. Cortex. 2014;52:35-46. Epub 20131120. doi: 10.1016/j.cortex.2013.11.005. PubMed PMID: 24480455.	NO	Not RCT
1213	Ebihara S, Ebihara T, Gui P, Osaka K, Sumi Y, Kohzuki M. Thermal taste and anti-aspiration drugs: a novel drug discovery against pneumonia. Curr Pharm Des. 2014;20(16):2755-9. doi: 10.2174/13816128113199990567. PubMed PMID: 23886380.	NO	Not RCT
1214	Feng J, Jiang X, Fang S. A rare case of critical illness polyneuropathy and literature review. Pak J Med Sci. 2014;30(3):671-3. doi: 10.12669/pjms.303.4543. PubMed PMID: 24949002; PubMed Central PMCID: PMC4048529.	NO	Not RCT
1215	Fridman EA, Beattie BJ, Broft A, Laureys S, Schiff ND. Regional cerebral metabolic patterns demonstrate the role of anterior forebrain mesocircuit dysfunction in the severely injured brain. Proc Natl Acad Sci U S A. 2014;111(17):6473-8. Epub 20140414. doi: 10.1073/pnas.1320969111. PubMed PMID: 24733913; PubMed Central PMCID: PMC4035959.	NO	Not RCT
1216	Fukuoka K, Yanagisawa T, Suzuki T, Wakiya K, Matsutani M, Sasaki A, et al. Successful treatment of hemorrhagic congenital intracranial immature teratoma with neoadjuvant chemotherapy and surgery. J Neurosurg Pediatr. 2014;13(1):38-41. Epub 20131025. doi: 10.3171/2013.9.Peds1347. PubMed PMID: 24160666.	NO	Not RCT
1217	Gagnepain P, Henson RN, Anderson MC. Suppressing unwanted memories reduces their unconscious influence via targeted cortical inhibition. Proc Natl Acad Sci U S A. 2014;111(13):E1310-9. Epub 20140317. doi: 10.1073/pnas.1311468111. PubMed PMID: 24639546; PubMed Central PMCID: PMC3977236.	NO	Not RCT
1218	Gao GY, Bao YH, Liang YM, Ding SH, Jiang JY. RIGHT MEDIAN NERVE ELECTRICAL STIMULATION IMPROVES THE OUTCOME OF TRAUMATIC COMA PATIENTS. JOURNAL OF NEUROTRAUMA. 2014;31(5):A43-A. PubMed PMID: WOS:000331799600141.	NO	Not RCT
1219	Garg K, Singh PK, Sharma BS, Chandra PS, Suri A, Singh M, et al. Pediatric intracranial aneurysms--our experience and review of literature. Childs Nerv Syst. 2014;30(5):873-83. Epub 20131210. doi: 10.1007/s00381-013-2336-9. PubMed PMID: 24322606.	NO	Not RCT
1220	Gaston B, May WJ, Sullivan S, Yemen S, Marozkina NV, Palmer LA, et al. Essential role of hemoglobin beta-93-cysteine in posthypoxia facilitation of breathing in conscious mice. J Appl Physiol (1985). 2014;116(10):1290-9. Epub 20140307. doi: 10.1152/japplphysiol.01050.2013. PubMed PMID: 24610531; PubMed Central PMCID: PMC4044395.	NO	Not RCT
1221	Geng Z, Wu X. [Neuromuscular effects of cisatracurium besylate in obese patients]. Zhonghua Yi Xue Za Zhi. 2014;94(36):2844-6. PubMed PMID: 25534104.	NO	Not RCT
1222	Gilberti N, Gamba M, Costa A, Vergani V, Spezi R, Pezzini A, et al. Pure midbrain ischemia and hypoplastic vertebrobasilar circulation. Neurol Sci. 2014;35(2):259-63. Epub 20130713. doi: 10.1007/s10072-013-1502-x. PubMed PMID: 23852316.	NO	Not RCT
1223	Guerra A, Costantini EM, Maatta S, Ponzo D, Ferreri F. Disorders of Consciousness and Electrophysiological Treatment Strategies: A Review of the Literature and New Perspectives. CURRENT PHARMACEUTICAL DESIGN. 2014;20(26):4248-67. PubMed PMID: WOS:000338508000011.	NO	Not RCT
1224	Gyulaházi J, Varga K. [Correlations of consciousness and the default function of the brain]. Ideggyogy Sz. 2014;67(1-2):19-30. PubMed PMID: 24654444.	NO	Not RCT
1225	Haneef Z, Lenartowicz A, Yeh HJ, Engel J, Jr., Stern JM. Network analysis of the default mode network using functional connectivity MRI in Temporal Lobe Epilepsy. J Vis Exp. 2014(90):e51442. Epub 20140805. doi: 10.3791/51442. PubMed PMID: 25146174; PubMed Central PMCID: PMC4448548.	NO	Not RCT
1226	Hervás-García JV, Grau-López L, Doménech-Puigcerver S, Ramo-Tello C. [Encephalopathy and neuromyelitis optica: the importance of recognising atypical symptoms]. Rev Neurol. 2014;58(1):20-4. PubMed PMID: 24343537.	NO	Not RCT
1227	Hiraiwa T, Okada H, Sawada N, Nakayama K, Senda N, Kawanishi M. [Complex regional pain syndrome in a patient with acute drug poisoning: a case report]. Chudoku Kenkyu. 2014;27(4):323-6. PubMed PMID: 25771666.	NO	case report
1228	Hudson AE, Calderon DP, Pfaff DW, Proekt A. Recovery of consciousness is mediated by a network of discrete metastable activity states. Proc Natl Acad Sci U S A. 2014;111(25):9283-8. Epub 20140609. doi: 10.1073/pnas.1408296111. PubMed PMID: 24927558; PubMed Central PMCID: PMC4078822.	NO	Not RCT
1229	Hulse EJ, Davies JO, Simpson AJ, Sciuto AM, Eddleston M. Respiratory complications of organophosphorus nerve agent and insecticide poisoning. Implications for respiratory and critical care. Am J Respir Crit Care Med. 2014;190(12):1342-54. doi: 10.1164/rccm.201406-1150CI. PubMed PMID: 25419614; PubMed Central PMCID: PMC4299648.	NO	Not RCT
1230	Iijima K, Tosaka M, Nagano T, Yaoita H, Matsumura N, Nakazato Y, et al. Oculomotor nerve schwannoma associated with acute hydrocephalus: case report. Neurol Med Chir (Tokyo). 2014;54(8):654-8. Epub 20131120. doi: 10.2176/nmc.cr2012-0418. PubMed PMID: 24257488; PubMed Central PMCID: PMC4533488.	NO	case report
1231	Ikeda K, Osamura N. The radial nerve palsy caused by embedding in the humeral shaft fracture - a case report. Hand Surg. 2014;19(1):91-3. doi: 10.1142/s0218810414720010. PubMed PMID: 24641747.	NO	case report
1232	Ionta S, Martuzzi R, Salomon R, Blanke O. The brain network reflecting bodily self-consciousness: a functional connectivity study. Soc Cogn Affect Neurosci. 2014;9(12):1904-13. Epub 20140105. doi: 10.1093/scan/nst185. PubMed PMID: 24396007; PubMed Central PMCID: PMC4249464.	NO	Not RCT
1233	Isaksson GL, Stubbe J, Lyngs Hansen P, Jensen BL, Bie P. Salt sensitivity of renin secretion, glomerular filtration rate and blood pressure in conscious Sprague-Dawley rats. Acta Physiol (Oxf). 2014;210(2):446-54. Epub 20131129. doi: 10.1111/apha.12191. PubMed PMID: 24188244.	NO	Not RCT
1234	Iwase S, Nishimura N, Mano T. Role of sympathetic nerve activity in the process of fainting. Front Physiol. 2014;5:343. Epub 20140915. doi: 10.3389/fphys.2014.00343. PubMed PMID: 25309444; PubMed Central PMCID: PMC4164098.	NO	Not RCT
1235	Jaeger B, Bouwes A, Binnekade JM, Hilgevoord AA, Horn J, van Rootselaar AF. Knowledge about post-anoxic somatosensory evoked potentials--present or not? Eur J Neurol. 2014;21(6):890-3. Epub 20140317. doi: 10.1111/ene.12405. PubMed PMID: 24628981.	NO	Not RCT
1236	Jovanovic A, Kuzmanovic M, Kravljanac R, Micic D, Jovic M, Gazikalovic S, et al. Central nervous system involvement in hemophagocytic lymphohistiocytosis: a single-center experience. Pediatr Neurol. 2014;50(3):233-7. Epub 20131101. doi: 10.1016/j.pediatrneurol.2013.10.014. PubMed PMID: 24332871.	NO	Not RCT
1237	Khalsa S, Mayhew SD, Chechlacz M, Bagary M, Bagshaw AP. The structural and functional connectivity of the posterior cingulate cortex: comparison between deterministic and probabilistic tractography for the investigation of structure-function relationships. Neuroimage. 2014;102 Pt 1:118-27. Epub 20131221. doi: 10.1016/j.neuroimage.2013.12.022. PubMed PMID: 24365673.	NO	Not RCT
1238	Kii Y, Mizuma M. Rehabilitation approaches to dysphagia that was developed for a patient who attempted to commit suicide by hanging: a case report. Eur J Phys Rehabil Med. 2014;50(2):185-8. Epub 20131211. PubMed PMID: 24336046.	NO	case report
1239	Kikuchi S, Ogata T, Fukae J, Tsugawa J, Ouma S, Tanabe M, et al. [Prolonged psychosis associated with thyrotoxicosis during the subacute stage of cardioembolic stroke in a patient with untreated basedow disease]. Brain Nerve. 2014;66(12):1509-14. doi: 10.11477/mf.1416200066. PubMed PMID: 25475038.	NO	Not RCT
1240	Koseki H, Kuroi Y, Arai N, Ohbuchi H, Hirota K, Hagiwara S, et al. [A case of acute aortic dissection presenting with cerebral ischemic symptoms: utility of 3D CT angiography and CT perfusion for the diagnosis of acute stroke]. Brain Nerve. 2014;66(8):1001-5. PubMed PMID: 25082322.	NO	Not RCT
1241	Kucyi A, Davis KD. Dynamic functional connectivity of the default mode network tracks daydreaming. Neuroimage. 2014;100:471-80. Epub 20140625. doi: 10.1016/j.neuroimage.2014.06.044. PubMed PMID: 24973603.	NO	Not RCT
1242	Kuroda T, Kawamura M. [Diagnostic imaging of marchiafava-bignami disease]. Brain Nerve. 2014;66(9):1079-88. PubMed PMID: 25200579.	NO	Not RCT
1243	Kuwahara H, Tsuchiya K, Kobayashi Z, Inaba A, Akiyama H, Mizusawa H. Cryptococcal meningitis accompanying lymphocytic inflammation predominantly in cerebral deep white matter: a possible manifestation of immune reconstitution inflammatory syndrome. Neuropathology. 2014;34(1):45-8. Epub 20130520. doi: 10.1111/neup.12046. PubMed PMID: 23683170.	NO	Not RCT
1244	Lambert E, Lambert GW. Sympathetic dysfunction in vasovagal syncope and the postural orthostatic tachycardia syndrome. Front Physiol. 2014;5:280. Epub 20140728. doi: 10.3389/fphys.2014.00280. PubMed PMID: 25120493; PubMed Central PMCID: PMC4112787.	NO	Not RCT
1245	Lee KY, Lee YJ, Kim TH, Cheon DS, Nam SO. Clinico-radiological spectrum in enterovirus 71 infection involving the central nervous system in children. J Clin Neurosci. 2014;21(3):416-20. Epub 20131026. doi: 10.1016/j.jocn.2013.04.032. PubMed PMID: 24169271.	NO	Not RCT
1246	Lefaucheur JP, André-Obadia N, Antal A, Ayache SS, Baeken C, Benninger DH, et al. Evidence-based guidelines on the therapeutic use of repetitive transcranial magnetic stimulation (rTMS). Clin Neurophysiol. 2014;125(11):2150-206. Epub 20140605. doi: 10.1016/j.clinph.2014.05.021. PubMed PMID: 25034472.	NO	Not RCT
1247	Lemaire JJ, Sontheimer A, Nezzar H, Pontier B, Luauté J, Roche B, et al. Electrical modulation of neuronal networks in brain-injured patients with disorders of consciousness: a systematic review. Ann Fr Anesth Reanim. 2014;33(2):88-97. Epub 20131220. doi: 10.1016/j.annfar.2013.11.007. PubMed PMID: 24361283.	NO	Not RCT
1248	Rui Huang, Kecheng Shi, Li Yang, Zhe Li, Yang Bai, Zhen Feng, et al., inventors. A Multimodal Brain-Computer Interface System for Detecting the Level of Consciousness by Fusing Auditory P300 and Somatosensory Evoked Potentials. Patent CN116931724A.2023.	NO	Not RCT
1249	Li L, Witon A, Marcora S, Bowman H, Mandic DP. EEG-based brain connectivity analysis of states of unawareness. Annu Int Conf IEEE Eng Med Biol Soc. 2014;2014:1002-5. doi: 10.1109/embc.2014.6943762. PubMed PMID: 25570130.	NO	Not RCT
1250	Li Y, Fan F, Xu J, An J, Zhang W. Primary malignant peripheral nerve sheath tumor of the spine with acute hydrocephalus: a rare clinical entity. J Neurosurg Spine. 2014;21(3):367-71. Epub 20140613. doi: 10.3171/2014.4.Spine13739. PubMed PMID: 24926928.	NO	Not RCT
1251	Liu X, Ward BD, Binder JR, Li SJ, Hudetz AG. Scale-free functional connectivity of the brain is maintained in anesthetized healthy participants but not in patients with unresponsive wakefulness syndrome. PLoS One. 2014;9(3):e92182. Epub 20140319. doi: 10.1371/journal.pone.0092182. PubMed PMID: 24647227; PubMed Central PMCID: PMC3960221.	NO	Not RCT
1252	Luo C, Yang T, Tu S, Deng J, Liu D, Li Q, et al. Altered intrinsic functional connectivity of the salience network in childhood absence epilepsy. J Neurol Sci. 2014;339(1-2):189-95. Epub 20140224. doi: 10.1016/j.jns.2014.02.016. PubMed PMID: 24642509.	NO	Not RCT
1253	MacLean SE, Ward LM. Temporo-frontal phase synchronization supports hierarchical network for mismatch negativity. Clin Neurophysiol. 2014;125(8):1604-17. Epub 20140111. doi: 10.1016/j.clinph.2013.12.109. PubMed PMID: 24508191.	NO	Not RCT
1254	Marchand AA, O'Shaughnessy J. Subtle clinical signs of a meningioma in an adult: a case report. Chiropr Man Therap. 2014;22(1):8. Epub 20140204. doi: 10.1186/2045-709x-22-8. PubMed PMID: 24490991; PubMed Central PMCID: PMC4121950.	NO	case report
1255	Mullen SJ, Yücel YH, Cusimano M, Schweizer TA, Oentoro A, Gupta N. Saccadic Eye Movements in Mild Traumatic Brain Injury: A Pilot Study. CANADIAN JOURNAL OF NEUROLOGICAL SCIENCES. 2014;41(1):58-65. doi: 10.1017/S0317167100016279. PubMed PMID: WOS:000347575700012.	NO	Not RCT
1256	Muthusamy B, Irsch K, Peggy Chang HY, Guyton DL. The sensitivity of the bielschowsky head-tilt test in diagnosing acquired bilateral superior oblique paresis. Am J Ophthalmol. 2014;157(4):901-7.e2. Epub 20140109. doi: 10.1016/j.ajo.2014.01.003. PubMed PMID: 24412122.	NO	Not RCT
1257	Naito E, Morita T. [Neural representation of human body schema and corporeal self-consciousness]. Brain Nerve. 2014;66(4):367-80. PubMed PMID: 24748084.	NO	Not RCT
1258	Nau JY. [To destroy or not to destroy the "reward's neural circuitry" in morphine abusers?]. Rev Med Suisse. 2014;10(442):1732-3. PubMed PMID: 25322507.	NO	Not RCT
1259	Northoff G. Do cortical midline variability and low frequency fluctuations mediate William James' "Stream of Consciousness"? "Neurophenomenal Balance Hypothesis" of "Inner Time Consciousness". Conscious Cogn. 2014;30:184-200. Epub 20141006. doi: 10.1016/j.concog.2014.09.004. PubMed PMID: 25299946.	NO	Not RCT
1260	Oizumi M, Albantakis L, Tononi G. From the phenomenology to the mechanisms of consciousness: Integrated Information Theory 3.0. PLoS Comput Biol. 2014;10(5):e1003588. Epub 20140508. doi: 10.1371/journal.pcbi.1003588. PubMed PMID: 24811198; PubMed Central PMCID: PMC4014402.	NO	Not RCT
1261	Otani N, Wada K, Kobayashi Y, Kumagai K, Ueno H, Osada H, et al. [Extradural temporopolar approach for surgical management of paraclinoid lesions]. No Shinkei Geka. 2014;42(10):907-16. doi: 10.11477/mf.1436200004. PubMed PMID: 25266581.	NO	Not RCT
1262	Pavone P, Le Pira A, Greco F, Vitaliti G, Smilari PL, Parano E, et al. Bickerstaff's brainstem encephalitis (BBE) in childhood: rapid resolution after intravenous immunoglobulins treatment. Eur Rev Med Pharmacol Sci. 2014;18(17):2496-9. PubMed PMID: 25268095.	NO	Not RCT
1263	Pfeiffer G, Pfeifer R, Isenmann S. Cerebral hypoxia, missing cortical somatosensory evoked potentials and recovery of consciousness. BMC NEUROLOGY. 2014;14. doi: 10.1186/1471-2377-14-82. PubMed PMID: WOS:000334619000001.	NO	Not RCT
1264	Pillay S, Liu X, Baracskay P, Hudetz AG. Brainstem stimulation increases functional connectivity of basal forebrain-paralimbic network in isoflurane-anesthetized rats. Brain Connect. 2014;4(7):523-34. doi: 10.1089/brain.2014.0254. PubMed PMID: 25090190; PubMed Central PMCID: PMC4146494.	NO	Not RCT
1265	Polanowska KE, Sarzyńska-Długosz IM, Paprot AE, Sikorska S, Seniów JB, Karpiński G, et al. Neuropsychological and neurological sequelae of out-of-hospital cardiac arrest and the estimated need for neurorehabilitation: a prospective pilot study. Kardiol Pol. 2014;72(9):814-22. Epub 20140520. doi: 10.5603/KP.a2014.0087. PubMed PMID: 24846356.	NO	Not RCT
1266	Sasaki K, Maruyama R. Consciously controlled breathing decreases the high-frequency component of heart rate variability by inhibiting cardiac parasympathetic nerve activity. Tohoku J Exp Med. 2014;233(3):155-63. doi: 10.1620/tjem.233.155. PubMed PMID: 24965685.	NO	Not RCT
1267	Sekhon MS, Griesdale DE, Robba C, McGlashan N, Needham E, Walland K, et al. Optic nerve sheath diameter on computed tomography is correlated with simultaneously measured intracranial pressure in patients with severe traumatic brain injury. Intensive Care Med. 2014;40(9):1267-74. Epub 20140718. doi: 10.1007/s00134-014-3392-7. PubMed PMID: 25034476.	NO	Not RCT
1268	Sekhon MS, McBeth P, Zou J, Qiao L, Kolmodin L, Henderson WR, et al. Association between optic nerve sheath diameter and mortality in patients with severe traumatic brain injury. Neurocrit Care. 2014;21(2):245-52. doi: 10.1007/s12028-014-0003-y. PubMed PMID: 24969027.	NO	Not RCT
1269	Shima S, Kawamura N, Ishikawa T, Masuda H, Iwahara C, Niimi Y, et al. Anti-neutral glycolipid antibodies in encephalomyeloradiculoneuropathy. Neurology. 2014;82(2):114-8. Epub 20131206. doi: 10.1212/wnl.0000000000000015. PubMed PMID: 24319040.	NO	Not RCT
1270	Verschueren S, Janssen P, Van Oudenhove L, Hultin L, Tack J. Effect of pancreatic polypeptide on gastric accommodation and gastric emptying in conscious rats. Am J Physiol Gastrointest Liver Physiol. 2014;307(1):G122-8. Epub 20140417. doi: 10.1152/ajpgi.00043.2014. PubMed PMID: 24742985.	NO	Not RCT
1271	Barac B, Demarin V. SIX DECADES OF THE PULA NEUROPSYCHIATRIC MEETINGS--FROM NEUROPSYCHIATRY TO BORDERLANDS OF NEUROLOGY AND PSYCHIATRY BRAIN AND MIND. Acta Clin Croat. 2015;54(4):500-8. PubMed PMID: 27017726.	NO	Not RCT
1272	Cho AR, Kim HK, Lee EA, Lee DH. Airway management in a patient with severe tracheal stenosis: bilateral superficial cervical plexus block with dexmedetomidine sedation. J Anesth. 2015;29(2):292-4. Epub 20140920. doi: 10.1007/s00540-014-1912-9. PubMed PMID: 25238681.	NO	Not RCT
1273	Crenshaw DG, Asin K, Gottschalk WK, Liang Z, Zhang N, Roses AD. Effects of low doses of pioglitazone on resting-state functional connectivity in conscious rat brain. PLoS One. 2015;10(2):e0117973. Epub 20150211. doi: 10.1371/journal.pone.0117973. PubMed PMID: 25671601; PubMed Central PMCID: PMC4324644.	NO	Not RCT
1274	Crone JS, Schurz M, Höller Y, Bergmann J, Monti M, Schmid E, et al. Impaired consciousness is linked to changes in effective connectivity of the posterior cingulate cortex within the default mode network. Neuroimage. 2015;110:101-9. Epub 20150122. doi: 10.1016/j.neuroimage.2015.01.037. PubMed PMID: 25620493; PubMed Central PMCID: PMC4389831.	NO	Not RCT
1275	Daniels DJ, Clarke MJ, Puffer R, Luo TD, McIntosh AL, Wetjen NM. High occurrence of head and spine injuries in the pediatric population following motocross accidents. J Neurosurg Pediatr. 2015;15(3):261-5. Epub 20150102. doi: 10.3171/2014.9.Peds14149. PubMed PMID: 25555116.	NO	Not RCT
1276	Dawes AJ, Sacks GD, Cryer HG, Gruen JP, Preston C, Gorospe D, et al. Compliance With Evidence-Based Guidelines and Interhospital Variation in Mortality for Patients With Severe Traumatic Brain Injury. JAMA Surg. 2015;150(10):965-72. doi: 10.1001/jamasurg.2015.1678. PubMed PMID: 26200744.	NO	Not RCT
1277	Dawes AJ, Sacks GD, Cryer HG, Gruen JP, Preston C, Gorospe D, et al. Compliance With Evidence-Based Guidelines and Interhospital Variation in Mortality for Patients With Severe Traumatic Brain Injury. JAMA SURGERY. 2015;150(10):965-72. doi: 10.1001/jamasurg.2015.1678. PubMed PMID: WOS:000367585200010.	NO	Not RCT
1278	Dimitriou J, Montoute T, Levivier M, Borruat FX, Diserens K. Bilateral ptosis: Lesion in the oculomotor nuclei or supranuclear lesion? NeuroRehabilitation. 2015;36(3):323-7. doi: 10.3233/nre-151220. PubMed PMID: 26409335.	NO	Not RCT
1279	Ezura M, Kakisaka Y, Jin K, Kato K, Iwasaki M, Fujikawa M, et al. [A case of focal epilepsy manifesting multiple psychiatric auras]. Brain Nerve. 2015;67(1):105-9. doi: 10.11477/mf.1416200093. PubMed PMID: 25585440.	NO	Not RCT
1280	Fan YH, Sun J, Yuan Y, Chen L, Pei Z, Xing SH, et al. Hereditary endotheliopathy with retinopathy and encephalopathy: pathological and genetic studies of a family. Int J Clin Exp Pathol. 2015;8(8):9105-11. Epub 20150801. PubMed PMID: 26464653; PubMed Central PMCID: PMC4583885.	NO	Not RCT
1281	Feng Z, Zhong YJ, Wang L, Wei TQ. Resuscitation therapy for traumatic brain injury-induced coma in rats: mechanisms of median nerve electrical stimulation. Neural Regen Res. 2015;10(4):594-8. doi: 10.4103/1673-5374.155433. PubMed PMID: 26170820; PubMed Central PMCID: PMC4424752.	NO	Not RCT
1282	Fomina T, Hohmann M, Scholkopf B, Grosse-Wentrup M. Identification of the Default Mode Network with electroencephalography. Annu Int Conf IEEE Eng Med Biol Soc. 2015;2015:7566-9. doi: 10.1109/embc.2015.7320143. PubMed PMID: 26738043.	NO	Not RCT
1283	Fredericks P, Britz M, Eastman R, Carr JA, Bateman KJ. Listerial brainstem encephalitis--treatable, but easily missed. S Afr Med J. 2015;105(1):17-20. doi: 10.7196/samj.8700. PubMed PMID: 26046155.	NO	Not RCT
1284	Ghodsi SM, Habibi Z, Hanaei S, Moradi E, Nejat F. Brain tumors in infants. J Pediatr Neurosci. 2015;10(4):335-40. doi: 10.4103/1817-1745.174454. PubMed PMID: 26962338; PubMed Central PMCID: PMC4770644.	NO	Not RCT
1285	Giglioli S, Castanares-Zapatero D, Rommel D. Spontaneous Cervical Epidural Hematoma. Jbr-btr. 2015;98(3):125-6. Epub 20150601. doi: 10.5334/jbr-btr.796. PubMed PMID: 30394445.	NO	Not RCT
1286	Glezer A, Bronstein MD. Pituitary apoplexy: pathophysiology, diagnosis and management. Arch Endocrinol Metab. 2015;59(3):259-64. doi: 10.1590/2359-3997000000047. PubMed PMID: 26154095.	NO	Not RCT
1287	Godwin D, Barry RL, Marois R. Breakdown of the brain's functional network modularity with awareness. Proc Natl Acad Sci U S A. 2015;112(12):3799-804. Epub 20150310. doi: 10.1073/pnas.1414466112. PubMed PMID: 25759440; PubMed Central PMCID: PMC4378398.	NO	Not RCT
1288	Gosseries O, Sarasso S, Casarotto S, Boly M, Schnakers C, Napolitani M, et al. On the cerebral origin of EEG responses to TMS: insights from severe cortical lesions. Brain Stimul. 2015;8(1):142-9. Epub 20141018. doi: 10.1016/j.brs.2014.10.008. PubMed PMID: 25481074.	NO	Not RCT
1289	Green AE, Cohen MS, Raab HA, Yedibalian CG, Gray JR. Frontopolar activity and connectivity support dynamic conscious augmentation of creative state. Hum Brain Mapp. 2015;36(3):923-34. Epub 20141113. doi: 10.1002/hbm.22676. PubMed PMID: 25394198; PubMed Central PMCID: PMC6869232.	NO	Not RCT
1290	Gummadavelli A, Kundishora AJ, Willie JT, Andrews JP, Gerrard JL, Spencer DD, et al. Neurostimulation to improve level of consciousness in patients with epilepsy. Neurosurg Focus. 2015;38(6):E10. doi: 10.3171/2015.3.Focus1535. PubMed PMID: 26030698; PubMed Central PMCID: PMC6300138.	NO	Not RCT
1291	Hans SS, Catanescu I. Selective shunting for carotid endarterectomy in patients with recent stroke. J Vasc Surg. 2015;61(4):915-9. Epub 20150115. doi: 10.1016/j.jvs.2014.11.046. PubMed PMID: 25601503.	NO	Not RCT
1292	Hernández-Palazón J, Izura V, Fuentes-García D, Piqueras-Pérez C, Doménech-Asensi P, Falcón-Araña L. Comparison of the Effects of Propofol and Sevoflurane Combined With Remifentanil on Transcranial Electric Motor-evoked and Somatosensory-evoked Potential Monitoring During Brainstem Surgery. J Neurosurg Anesthesiol. 2015;27(4):282-8. doi: 10.1097/ana.0000000000000157. PubMed PMID: 25574800.	NO	Not RCT
1293	Houlden DA, Boulos MI, Murray BJ, Norton L, Young GB. Giant Somatosensory Evoked Potentials Coincident With Epileptiform Discharges in Acutely Comatose Patients. Can J Neurol Sci. 2015;42(5):317-23. doi: 10.1017/cjn.2015.237. PubMed PMID: 26348901.	NO	Not RCT
1294	Hudetz AG, Liu X, Pillay S. Dynamic repertoire of intrinsic brain states is reduced in propofol-induced unconsciousness. Brain Connect. 2015;5(1):10-22. Epub 20140521. doi: 10.1089/brain.2014.0230. PubMed PMID: 24702200; PubMed Central PMCID: PMC4313411.	NO	Not RCT
1295	Hwang JY, Bang JS, Oh CW, Joo JD, Park SJ, Do SH, et al. Effect of scalp blocks with levobupivacaine on recovery profiles after craniotomy for aneurysm clipping: a randomized, double-blind, and controlled study. World Neurosurg. 2015;83(1):108-13. Epub 20130604. doi: 10.1016/j.wneu.2013.05.009. PubMed PMID: 23743219.	NO	Not RCT
1296	Ishida H, Suzuki K, Grandi LC. Predictive coding accounts of shared representations in parieto-insular networks. Neuropsychologia. 2015;70:442-54. Epub 20141024. doi: 10.1016/j.neuropsychologia.2014.10.020. PubMed PMID: 25447372.	NO	Not RCT
1297	Jang SH, Kwon HG. The ascending reticular activating system from pontine reticular formation to the hypothalamus in the human brain: a diffusion tensor imaging study. Neurosci Lett. 2015;590:58-61. Epub 20150129. doi: 10.1016/j.neulet.2015.01.071. PubMed PMID: 25641134.	NO	Not RCT
1298	Jao T, Schröter M, Chen CL, Cheng YF, Lo CY, Chou KH, et al. Functional brain network changes associated with clinical and biochemical measures of the severity of hepatic encephalopathy. Neuroimage. 2015;122:332-44. Epub 20150731. doi: 10.1016/j.neuroimage.2015.07.068. PubMed PMID: 26236028.	NO	Not RCT
1299	Jin F, Li XQ, Tan WF, Ma H, Lu HW. Preoperative versus postoperative ultrasound-guided rectus sheath block for improving pain, sleep quality and cytokine levels of patients with open midline incisions undergoing transabdominal gynaecological operation: study protocol for a randomised controlled trial. Trials. 2015;16:568. Epub 20151210. doi: 10.1186/s13063-015-1096-0. PubMed PMID: 26652009; PubMe…	NO	Not RCT
1300	Jurkiewicz E, Kotulska K, Nowak K, Malczyk K, Borkowska J, Bilska M. Severe central and peripheral paraneoplastic demyelination associated with tumours of the ovaries. Childs Nerv Syst. 2015;31(9):1601-6. Epub 20150513. doi: 10.1007/s00381-015-2731-5. PubMed PMID: 25966874; PubMed Central PMCID: PMC4560768.	NO	Not RCT
1301	Kanai R, Komura Y, Shipp S, Friston K. Cerebral hierarchies: predictive processing, precision and the pulvinar. Philos Trans R Soc Lond B Biol Sci. 2015;370(1668). doi: 10.1098/rstb.2014.0169. PubMed PMID: 25823866; PubMed Central PMCID: PMC4387510.	NO	Not RCT
1302	Kato H, Sosa H, Mori M, Kaneko T. [Clinical Characteristics of Metronidazole-induced Encephalopathy: A Report of Two Cases and a Review of 32 Japanese Cases in the Literature]. Kansenshogaku Zasshi. 2015;89(5):559-66. doi: 10.11150/kansenshogakuzasshi.89.559. PubMed PMID: 26630786.	NO	Not RCT
1303	Kato M. [Carbon monoxide poisoning: clinical features of the victims of the explosion accident of Mitsui-Miike Mikawa coal mine 50 years ago]. Brain Nerve. 2015;67(1):19-29. doi: 10.11477/mf.1416200082. PubMed PMID: 25585432.	NO	Not RCT
1304	Kim WJ, Park HG, Park YH, Shin MR, Koo GH, Shin HY. Pneumocephalus during cervical transforaminal epidural steroid injections: a case report. Am J Phys Med Rehabil. 2015;94(1):63-9. doi: 10.1097/phm.0000000000000165. PubMed PMID: 25133619.	NO	case report
1305	Kneist W, Rink AD, Kauff DW, Konerding MA, Lang H. Topography of the extrinsic internal anal sphincter nerve supply during laparoscopic-assisted TAMIS TME: five key zones of risk from the surgeons' view. Int J Colorectal Dis. 2015;30(1):71-8. Epub 20141015. doi: 10.1007/s00384-014-2026-4. PubMed PMID: 25310925.	NO	Not RCT
1306	Kometer M, Pokorny T, Seifritz E, Volleinweider FX. Psilocybin-induced spiritual experiences and insightfulness are associated with synchronization of neuronal oscillations. Psychopharmacology (Berl). 2015;232(19):3663-76. Epub 20150801. doi: 10.1007/s00213-015-4026-7. PubMed PMID: 26231498.	NO	Not RCT
1307	Kuwabara S. [Fisher Syndrome and Bickerstaff Brainstem Encephalitis]. Brain Nerve. 2015;67(11):1371-6. doi: 10.11477/mf.1416200308. PubMed PMID: 26560952.	NO	Not RCT
1308	Kyathanahally SP, Jia H, Pustovyy OM, Waggoner P, Beyers R, Schumacher J, et al. Anterior-posterior dissociation of the default mode network in dogs. Brain Struct Funct. 2015;220(2):1063-76. Epub 20140108. doi: 10.1007/s00429-013-0700-x. PubMed PMID: 24399180.	NO	Not RCT
1309	Lan Q, Zhu Q, Chen A, Yu J, Liu S. [Surgical treatment of intracranial aneurysms via the pterional keyhole approach]. Zhonghua Yi Xue Za Zhi. 2015;95(39):3209-12. PubMed PMID: 26814120.	NO	Not RCT
1310	Lasaponara S, Dragone A, Lecce F, Di Russo F, Doricchi F. The "serendipitous brain": Low expectancy and timing uncertainty of conscious events improve awareness of unconscious ones (evidence from the Attentional Blink). Cortex. 2015;71:15-33. Epub 20150611. doi: 10.1016/j.cortex.2015.05.029. PubMed PMID: 26142182.	NO	Not RCT
1311	Lee S, Eguchi A, Sakamoto K, Matsumura S, Tsuzuki S, Inoue K, et al. A role of CD36 in the perception of an oxidised phospholipid species in mice. Biomed Res. 2015;36(5):303-11. doi: 10.2220/biomedres.36.303. PubMed PMID: 26522147.	NO	Not RCT
1312	Lei J, Wang L, Gao G, Cooper E, Jiang J. Right Median Nerve Electrical Stimulation for Acute Traumatic Coma Patients. J Neurotrauma. 2015;32(20):1584-9. Epub 20150507. doi: 10.1089/neu.2014.3768. PubMed PMID: 25664378.	NO	Not RCT
1313	Lei J, Wang L, Gao GY, Cooper E, Jiang JY. Right Median Nerve Electrical Stimulation for Acute Traumatic Coma Patients. JOURNAL OF NEUROTRAUMA. 2015;32(20):1584-9. doi: 10.1089/neu.2014.3768. PubMed PMID: WOS:000362220500006.	NO	Not RCT
1314	Li Q, Cao W, Liao X, Chen Z, Yang T, Gong Q, et al. Altered resting state functional network connectivity in children absence epilepsy. J Neurol Sci. 2015;354(1-2):79-85. Epub 20150508. doi: 10.1016/j.jns.2015.04.054. PubMed PMID: 25982500.	NO	Not RCT
1315	Li R, Song WQ, Du JB, Huo S, Shan GX. Connecting the P300 to the diagnosis and prognosis of unconscious patients. Neural Regen Res. 2015;10(3):473-80. doi: 10.4103/1673-5374.153699. PubMed PMID: 25878599; PubMed Central PMCID: PMC4396113.	NO	Not RCT
1316	Liang P, Zhang H, Xu Y, Jia W, Zang Y, Li K. Disruption of cortical integration during midazolam-induced light sedation. Hum Brain Mapp. 2015;36(11):4247-61. Epub 20150828. doi: 10.1002/hbm.22914. PubMed PMID: 26314702; PubMed Central PMCID: PMC5049658.	NO	Not RCT
1317	Machetanz J. [Vertigo/dizziness and syncope from a neurological perspective]. Internist (Berl). 2015;56(1):29-35. doi: 10.1007/s00108-014-3549-z. PubMed PMID: 25502655.	NO	Not RCT
1318	Meleková A, Andrlová L, Král P, Ungermann L, Ehler E. Encephalitis with Prolonged but Reversible Splenial Lesion. Acta Medica (Hradec Kralove). 2015;58(3):108-12. doi: 10.14712/18059694.2015.103. PubMed PMID: 26686952.	NO	Not RCT
1319	Miftode EG, Dorneanu OS, Leca DA, Juganariu G, Teodor A, Hurmuzache M, et al. Tuberculous Meningitis in Children and Adults: A 10-Year Retrospective Comparative Analysis. PLoS One. 2015;10(7):e0133477. Epub 20150717. doi: 10.1371/journal.pone.0133477. PubMed PMID: 26186004; PubMed Central PMCID: PMC4506084.	NO	Not RCT
1320	Moon JY, Lee U, Blain-Moraes S, Mashour GA. General relationship of global topology, local dynamics, and directionality in large-scale brain networks. PLoS Comput Biol. 2015;11(4):e1004225. Epub 20150414. doi: 10.1371/journal.pcbi.1004225. PubMed PMID: 25874700; PubMed Central PMCID: PMC4397097.	NO	Not RCT
1321	Naro A, Leo A, Bramanti P, Calabrò RS. Moving Toward Conscious Pain Processing Detection in Chronic Disorders of Consciousness: Anterior Cingulate Cortex Neuromodulation. J Pain. 2015;16(10):1022-31. Epub 20150721. doi: 10.1016/j.jpain.2015.06.014. PubMed PMID: 26208761.	NO	Not RCT
1322	Naro A, Russo M, Leo A, Rifici C, Pollicino P, Bramanti P, et al. Cortical Responsiveness to Nociceptive Stimuli in Patients with Chronic Disorders of Consciousness: Do C-Fiber Laser Evoked Potentials Have a Role? PLoS One. 2015;10(12):e0144713. Epub 20151216. doi: 10.1371/journal.pone.0144713. PubMed PMID: 26674634; PubMed Central PMCID: PMC4684218.	NO	Not RCT
1323	Nicholson AA, Densmore M, Frewen PA, Théberge J, Neufeld RW, McKinnon MC, et al. The Dissociative Subtype of Posttraumatic Stress Disorder: Unique Resting-State Functional Connectivity of Basolateral and Centromedial Amygdala Complexes. Neuropsychopharmacology. 2015;40(10):2317-26. Epub 20150319. doi: 10.1038/npp.2015.79. PubMed PMID: 25790021; PubMed Central PMCID: PMC4538346.	NO	Not RCT
1324	Palanca BJ, Mitra A, Larson-Prior L, Snyder AZ, Avidan MS, Raichle ME. Resting-state Functional Magnetic Resonance Imaging Correlates of Sevoflurane-induced Unconsciousness. Anesthesiology. 2015;123(2):346-56. doi: 10.1097/aln.0000000000000731. PubMed PMID: 26057259; PubMed Central PMCID: PMC4509973.	NO	Not RCT
1325	Panagiotopoulos AC, Vrachnis I, Kraniotis P, Tyllianakis M. Gluteal compartment syndrome following drug-induced immobilization: a case report. BMC Res Notes. 2015;8:35. Epub 20150208. doi: 10.1186/s13104-015-1003-5. PubMed PMID: 25881255; PubMed Central PMCID: PMC4324796.	NO	case report
1326	Pistoia F, Sacco S, Sarà M, Franceschini M, Carolei A. Intrathecal baclofen: effects on spasticity, pain, and consciousness in disorders of consciousness and locked-in syndrome. Curr Pain Headache Rep. 2015;19(1):466. doi: 10.1007/s11916-014-0466-8. PubMed PMID: 25416459.	NO	Not RCT
1327	Pleško M, Husáková K, Kaiserová E, Tichý M, Zámečník J. [Embryonal Tumors with Multilayer Rosettes--Rare Central Nervous System Tumors in Infants]. Klin Onkol. 2015;28(4):288-92. doi: 10.14735/amko2015288. PubMed PMID: 26299744.	NO	Not RCT
1328	Poulat AL, Ville D, de Bellescize J, André-Obadia N, Cacciagli P, Milh M, et al. Homozygous TBC1D24 mutation in two siblings with familial infantile myoclonic epilepsy (FIME) and moderate intellectual disability. Epilepsy Res. 2015;111:72-7. Epub 20150125. doi: 10.1016/j.eplepsyres.2015.01.008. PubMed PMID: 25769375.	NO	Not RCT
1329	Qi J, Jia W, Zhang L, Zhang J, Wu Z. Risk Factors for Postoperative Cerebral Vasospasm After Surgical Resection of Acoustic Neuroma. World Neurosurg. 2015;84(6):1686-90. Epub 20150714. doi: 10.1016/j.wneu.2015.07.016. PubMed PMID: 26187110.	NO	Not RCT
1330	Qin P, Wu X, Huang Z, Duncan NW, Tang W, Wolff A, et al. How are different neural networks related to consciousness? Ann Neurol. 2015;78(4):594-605. Epub 20150820. doi: 10.1002/ana.24479. PubMed PMID: 26290126.	NO	Not RCT
1331	Rabellino D, Tursich M, Frewen PA, Daniels JK, Densmore M, Théberge J, et al. Intrinsic Connectivity Networks in post-traumatic stress disorder during sub- and supraliminal processing of threat-related stimuli. Acta Psychiatr Scand. 2015;132(5):365-78. Epub 20150411. doi: 10.1111/acps.12418. PubMed PMID: 25865357.	NO	Not RCT
1332	Rahmani SH, Faridaalaee G, Jahangard S. Acute transient hemiparesis induced by lightning strike. Am J Emerg Med. 2015;33(7):984.e1-3. Epub 20141219. doi: 10.1016/j.ajem.2014.12.031. PubMed PMID: 25650360.	NO	Not RCT
1333	Shigematsu H, Sorimachi T, Aoki R, Osada T, Srivatanakul K, Matsumae M. Acute subdural hematoma caused by a ruptured cavernous internal carotid artery giant aneurysm following abducens nerve palsy: case report and review of the literature. Acta Neurochir (Wien). 2015;157(7):1113-6. Epub 20150507. doi: 10.1007/s00701-015-2428-2. PubMed PMID: 25948076.	NO	case report
1334	Silva S, de Pasquale F, Vuillaume C, Riu B, Loubinoux I, Geeraerts T, et al. Disruption of posteromedial large-scale neural communication predicts recovery from coma. Neurology. 2015;85(23):2036-44. Epub 20151111. doi: 10.1212/wnl.0000000000002196. PubMed PMID: 26561296; PubMed Central PMCID: PMC4676759.	NO	Not RCT
1335	Zhong YJ, Feng Z, Wang L, Wei TQ. Wake-promoting actions of median nerve stimulation in TBI-induced coma: An investigation of orexin-A and orexin receptor 1 in the hypothalamic region. Mol Med Rep. 2015;12(3):4441-7. Epub 20150608. doi: 10.3892/mmr.2015.3898. PubMed PMID: 26059340.	NO	Not RCT
1336	Zhou DW, Mowrey DD, Tang P, Xu Y. Percolation Model of Sensory Transmission and Loss of Consciousness Under General Anesthesia. Phys Rev Lett. 2015;115(10):108103. Epub 20150904. doi: 10.1103/PhysRevLett.115.108103. PubMed PMID: 26382705; PubMed Central PMCID: PMC4656020.	NO	Not RCT
1337	Yingzhen An. Association between SNAP-SEP Induced by Electrical Stimulation of the Median Nerve and the Four-Phase Constitution in Korean Medicine [D]. Yanbian University, 2016.	NO	Not RCT
1338	Chuyan Yang. Clinical and Mechanism Research on Rehabilitation Treatment for Consciousness and Cognitive Disorders after Traumatic Brain Injury [D]. Nanchang University, 2016.	NO	Not RCT
1339	Chunsheng Yang. Meta-analysis of the Effectiveness of Median Nerve Electrical Stimulation in the Treatment of Patients with Consciousness Disorders [D]. Xinjiang Medical University, 2016.	NO	Not RCT
1340	Chunsheng Yang, Ni Chen, Baolan Wang. Meta-analysis of the Effectiveness of Median Nerve Electrical Stimulation in the Treatment of Patients with Consciousness Disorders. Chinese Journal of Rehabilitation. 2016;31(2):134-7. doi: 10.3870/zgkf.2016.02.017.	NO	Not RCT
1341	Wendong You. Influence of Electrical Stimulation of the Right Median Nerve on the Electroencephalogram Activity of Comatose Patients after Traumatic Brain Injury [D]. Shanghai Jiao Tong University, 2016. DOI: 10.27307/d.cnki.gsjtu.2016.003683.	NO	Not RCT
1342	Brognara F, Dias DP, Castania JA, Fazan R, Jr., Lewis SJ, Salgado HC. Cardiovascular responses elicited by continuous versus intermittent electrical stimulation of the aortic depressor nerve in conscious rats. Life Sci. 2016;148:99-105. Epub 20160211. doi: 10.1016/j.lfs.2016.02.033. PubMed PMID: 26876918.	NO	Not RCT
1343	Burke SL, Lim K, Moretti JL, Head GA. Comparison of sympathetic nerve activity normalization procedures in conscious rabbits. Am J Physiol Heart Circ Physiol. 2016;310(9):H1222-32. Epub 20160226. doi: 10.1152/ajpheart.00866.2015. PubMed PMID: 26921439.	NO	Not RCT
1344	Ceylan ME, Dönmez A, Ünsalver B, Evrensel A. Neural synchronization as a hypothetical explanation of the psychoanalytic unconscious. Conscious Cogn. 2016;40:34-44. Epub 20151230. doi: 10.1016/j.concog.2015.12.011. PubMed PMID: 26744848.	NO	Not RCT
1345	Chonan M, Suzuki Y, Haryu S, Mashiyama S, Tominaga T. Sturge-Weber syndrome with intracerebral hemorrhage: a case report. Springerplus. 2016;5(1):1746. Epub 20161007. doi: 10.1186/s40064-016-3439-z. PubMed PMID: 27795889; PubMed Central PMCID: PMC5055513.	NO	case report
1346	Coffman JC, Fiorini K, Cook M, Small RH. A Rare Case of C2 Sensory Blockade with Preserved Phrenic Nerve Function in an Obstetric Patient. Case Rep Anesthesiol. 2016;2016:3064373. Epub 20160731. doi: 10.1155/2016/3064373. PubMed PMID: 27559484; PubMed Central PMCID: PMC4983344.	NO	Not RCT
1347	Corrivetti F, Moschettoni L, Lunardi P. Isolated Oculomotor Nerve Palsy as Presenting Symptom of Bilateral Chronic Subdural Hematomas: Two Consecutive Case Report and Review of the Literature. World Neurosurg. 2016;88:686.e9-.e12. Epub 20151114. doi: 10.1016/j.wneu.2015.11.012. PubMed PMID: 26585722.	NO	case report
1348	Cortez MA, Kostopoulos GK, Snead OC, 3rd. Acute and chronic pharmacological models of generalized absence seizures. J Neurosci Methods. 2016;260:175-84. Epub 20150905. doi: 10.1016/j.jneumeth.2015.08.034. PubMed PMID: 26343323.	NO	Not RCT
1349	Cui H, Zhang J, Liu Y, Li Q, Li H, Zhang L, et al. Differential alterations of resting-state functional connectivity in generalized anxiety disorder and panic disorder. Hum Brain Mapp. 2016;37(4):1459-73. Epub 20160123. doi: 10.1002/hbm.23113. PubMed PMID: 26800659; PubMed Central PMCID: PMC6867341.	NO	Not RCT
1350	Diaz Dilernia F, Zaidenberg EE, Gamsie S, Taype Zamboni DE, Carabelli GS, Barla JD, et al. Gluteal Compartment Syndrome Secondary to Pelvic Trauma. Case Rep Orthop. 2016;2016:2780295. Epub 20160808. doi: 10.1155/2016/2780295. PubMed PMID: 27579205; PubMed Central PMCID: PMC4992797.	NO	Not RCT
1351	Dover K, Stephens JR. A 16-Year-Old Girl With Altered Mental Status, Abducens Nerve Palsy, and Ataxia. Clin Pediatr (Phila). 2016;55(13):1256-9. Epub 20160313. doi: 10.1177/0009922816636354. PubMed PMID: 26976806.	NO	Not RCT
1352	Endisch C, Waterstraat G, Storm C, Ploner CJ, Curio G, Leithner C. Cortical somatosensory evoked high-frequency (600Hz) oscillations predict absence of severe hypoxic encephalopathy after resuscitation. Clin Neurophysiol. 2016;127(7):2561-9. Epub 20160422. doi: 10.1016/j.clinph.2016.04.014. PubMed PMID: 27291874.	NO	Not RCT
1353	Fahoum F, Omer N, Kipervasser S, Bar-Adon T, Neufeld M. Safety in the epilepsy monitoring unit: A retrospective study of 524 consecutive admissions. Epilepsy Behav. 2016;61:162-7. Epub 20160625. doi: 10.1016/j.yebeh.2016.06.002. PubMed PMID: 27351727.	NO	Not RCT
1354	Feng Z, Du Q. Mechanisms responsible for the effect of median nerve electrical stimulation on traumatic brain injury-induced coma: orexin-A-mediated N-methyl-D-aspartate receptor subunit NR1 upregulation. Neural Regen Res. 2016;11(6):951-6. doi: 10.4103/1673-5374.184494. PubMed PMID: 27482224; PubMed Central PMCID: PMC4962593.	NO	Not RCT
1355	Findlater SE, Desai JA, Semrau JA, Kenzie JM, Rorden C, Herter TM, et al. Central perception of position sense involves a distributed neural network - Evidence from lesion-behavior analyses. Cortex. 2016;79:42-56. Epub 20160318. doi: 10.1016/j.cortex.2016.03.008. PubMed PMID: 27085894.	NO	Not RCT
1356	Fingelkurts AA, Fingelkurts AA, Kallio-Tamminen T. Long-term meditation training induced changes in the operational synchrony of default mode network modules during a resting state. Cogn Process. 2016;17(1):27-37. Epub 20151102. doi: 10.1007/s10339-015-0743-4. PubMed PMID: 26525051.	NO	Not RCT
1357	Frey JN, Ruhnau P, Leske S, Siegel M, Braun C, Weisz N. The Tactile Window to Consciousness is Characterized by Frequency-Specific Integration and Segregation of the Primary Somatosensory Cortex. Sci Rep. 2016;6:20805. Epub 20160211. doi: 10.1038/srep20805. PubMed PMID: 26864304; PubMed Central PMCID: PMC4749972.	NO	Not RCT
1358	Garland J, Tse R, Beh RJ, Lyons TJ, Cala AD. Hyperdensity of the Basilar Artery on Postmortem CT: A Potential Indicator for Basilar Artery Thrombosis. Am J Forensic Med Pathol. 2016;37(2):64-6. doi: 10.1097/paf.0000000000000227. PubMed PMID: 27049662.	NO	Not RCT
1359	Gauthier B, van Wassenhove V. Time Is Not Space: Core Computations and Domain-Specific Networks for Mental Travels. J Neurosci. 2016;36(47):11891-903. doi: 10.1523/jneurosci.1400-16.2016. PubMed PMID: 27881776; PubMed Central PMCID: PMC6604919.	NO	Not RCT
1360	Graber M, Challe G, Alexandre MF, Bodaghi B, LeHoang P, Touitou V. Evaluation of the visual function of patients with locked-in syndrome: Report of 13 cases. J Fr Ophtalmol. 2016;39(5):437-40. Epub 20160503. doi: 10.1016/j.jfo.2016.01.005. PubMed PMID: 27158101.	NO	Not RCT
1361	Gresa-Arribas N, Planagumà J, Petit-Pedrol M, Kawachi I, Katada S, Glaser CA, et al. Human neurexin-3α antibodies associate with encephalitis and alter synapse development. Neurology. 2016;86(24):2235-42. Epub 20160511. doi: 10.1212/wnl.0000000000002775. PubMed PMID: 27170573; PubMed Central PMCID: PMC4909558.	NO	Not RCT
1362	Gudina EK, Tesfaye M, Adane A, Lemma K, Shibiru T, Wieser A, et al. Adjunctive dexamethasone therapy in unconfirmed bacterial meningitis in resource limited settings: is it a risk worth taking? BMC Neurol. 2016;16(1):153. Epub 20160826. doi: 10.1186/s12883-016-0678-0. PubMed PMID: 27561331; PubMed Central PMCID: PMC5000408.	NO	Not RCT
1363	Guevara Erra R, Mateos DM, Wennberg R, Perez Velazquez JL. Statistical mechanics of consciousness: Maximization of information content of network is associated with conscious awareness. Phys Rev E. 2016;94(5-1):052402. Epub 20161108. doi: 10.1103/PhysRevE.94.052402. PubMed PMID: 27967157.	NO	Not RCT
1364	Guo JN, Kim R, Chen Y, Negishi M, Jhun S, Weiss S, et al. Impaired consciousness in patients with absence seizures investigated by functional MRI, EEG, and behavioural measures: a cross-sectional study. Lancet Neurol. 2016;15(13):1336-45. doi: 10.1016/s1474-4422(16)30295-2. PubMed PMID: 27839650; PubMed Central PMCID: PMC5504428.	NO	Not RCT
1365	Herrera CG, Cadavieco MC, Jego S, Ponomarenko A, Korotkova T, Adamantidis A. Hypothalamic feedforward inhibition of thalamocortical network controls arousal and consciousness. Nat Neurosci. 2016;19(2):290-8. Epub 20151221. doi: 10.1038/nn.4209. PubMed PMID: 26691833; PubMed Central PMCID: PMC5818272.	NO	Not RCT
1366	Hudetz AG, Mashour GA. Disconnecting Consciousness: Is There a Common Anesthetic End Point? Anesth Analg. 2016;123(5):1228-40. doi: 10.1213/ane.0000000000001353. PubMed PMID: 27331780; PubMed Central PMCID: PMC5073005.	NO	Not RCT
1367	Jang SH, Kwon HG. Degeneration of an injured spinothalamic tract in a patient with mild traumatic brain injury. Brain Inj. 2016;30(8):1026-8. Epub 20160330. doi: 10.3109/02699052.2016.1146961. PubMed PMID: 27029559.	NO	Not RCT
1368	Jao T, Li CW, Vértes PE, Wu CW, Achard S, Hsieh CH, et al. Large-Scale Functional Brain Network Reorganization During Taoist Meditation. Brain Connect. 2016;6(1):9-24. Epub 20151006. doi: 10.1089/brain.2014.0318. PubMed PMID: 26165867.	NO	Not RCT
1369	Jeremias IC, Victorino VJ, Barbeiro HV, Kubo SA, Prado CM, Lima TM, et al. The Role of Acetylcholine in the Inflammatory Response in Animals Surviving Sepsis Induced by Cecal Ligation and Puncture. Mol Neurobiol. 2016;53(10):6635-43. Epub 20151205. doi: 10.1007/s12035-015-9538-y. PubMed PMID: 26637327.	NO	Not RCT
1370	Kafashan M, Ching S, Palanca BJ. Sevoflurane Alters Spatiotemporal Functional Connectivity Motifs That Link Resting-State Networks during Wakefulness. Front Neural Circuits. 2016;10:107. Epub 20161227. doi: 10.3389/fncir.2016.00107. PubMed PMID: 28082871; PubMed Central PMCID: PMC5187351.	NO	Not RCT
1371	Kaneko C, Shakespear N, Tuchiya M, Kubo J, Yamamoto T, Katayama S, et al. [NMDA-GluR Subunit Antibody-Positive Encephalitis: A Clinical Analysis of Five Cases]. Brain Nerve. 2016;68(9):1099-107. doi: 10.11477/mf.1416200557. PubMed PMID: 27667494.	NO	Not RCT
1372	Koffman L, Prayson R, Manno EM. Malignant cerebral edema related to Systemic Lupus Erythematosus. J Neurol Sci. 2016;364:180-2. Epub 20160326. doi: 10.1016/j.jns.2016.03.040. PubMed PMID: 27084241.	NO	Not RCT
1373	Kuhlen M, Hoell J, Balzer S, Borkhardt A, Janssen G. Symptoms and management of pediatric patients with incurable brain tumors in palliative home care. Eur J Paediatr Neurol. 2016;20(2):261-9. Epub 20151222. doi: 10.1016/j.ejpn.2015.12.004. PubMed PMID: 26753538.	NO	Not RCT
1374	Lagercrantz H. Connecting the brain of the child from synapses to screen-based activity. Acta Paediatr. 2016;105(4):352-7. Epub 20160125. doi: 10.1111/apa.13298. PubMed PMID: 26640167.	NO	Not RCT
1375	Lametery E, Dubois-Teklali F, Millet A, Manel V. [Pharyngeal-cervical-brachial syndrome: A rare form of Guillain-Barré syndrome with severe acute bulbar palsy]. Arch Pediatr. 2016;23(2):176-9. Epub 20151214. doi: 10.1016/j.arcped.2015.11.005. PubMed PMID: 26697812.	NO	Not RCT
1376	Lapate RC, Rokers B, Tromp DP, Orfali NS, Oler JA, Doran ST, et al. Awareness of Emotional Stimuli Determines the Behavioral Consequences of Amygdala Activation and Amygdala-Prefrontal Connectivity. Sci Rep. 2016;6:25826. Epub 20160516. doi: 10.1038/srep25826. PubMed PMID: 27181344; PubMed Central PMCID: PMC4867584.	NO	Not RCT
1377	Leblanc I, Chterev V, Rekik M, Boura B, Costanzo A, Bourel P, et al. Safety and efficiency of ultrasound-guided intermediate cervical plexus block for carotid surgery. Anaesth Crit Care Pain Med. 2016;35(2):109-14. Epub 20151205. doi: 10.1016/j.accpm.2015.08.004. PubMed PMID: 26667595.	NO	Not RCT
1378	Liu J, Wang LN, Arzberger T, Zhu MW. Pathological Changes of von Economo Neuron and Fork Neuron in Neuropsychiatric Diseases. Zhongguo Yi Xue Ke Xue Yuan Xue Bao. 2016;38(1):113-7. doi: 10.3881/j.issn.1000-503X.2016.01.021. PubMed PMID: 26996211.	NO	Not RCT
1379	Lv P, Xiao Y, Liu B, Wang Y, Zhang X, Sun H, et al. Dose-dependent effects of isoflurane on regional activity and neural network function: A resting-state fMRI study of 14 rhesus monkeys: An observational study. Neurosci Lett. 2016;611:116-22. Epub 20151126. doi: 10.1016/j.neulet.2015.11.037. PubMed PMID: 26633103.	NO	Not RCT
1380	Magazzini L, Ruhnau P, Weisz N. Alpha suppression and connectivity modulations in left temporal and parietal cortices index partial awareness of words. Neuroimage. 2016;133:279-87. Epub 20160319. doi: 10.1016/j.neuroimage.2016.03.025. PubMed PMID: 27001501; PubMed Central PMCID: PMC4907686.	NO	Not RCT
1381	Maguire T, Davis M, Marrero-Berrios I, Zhu C, Gaughan C, Weinberg J, et al. Control Release Anesthetics to Enable an Integrated Anesthetic-mesenchymal Stromal Cell Therapeutic. Int J Anesthesiol Pain Med. 2016;2(1). Epub 20160802. doi: 10.21767/2471-982x.100012. PubMed PMID: 31106286; PubMed Central PMCID: PMC6519947.	NO	Not RCT
1382	Makovac E, Watson DR, Meeten F, Garfinkel SN, Cercignani M, Critchley HD, et al. Amygdala functional connectivity as a longitudinal biomarker of symptom changes in generalized anxiety. Soc Cogn Affect Neurosci. 2016;11(11):1719-28. Epub 20160630. doi: 10.1093/scan/nsw091. PubMed PMID: 27369066; PubMed Central PMCID: PMC5091683.	NO	Not RCT
1383	Martino M, Magioncalda P, Huang Z, Conio B, Piaggio N, Duncan NW, et al. Contrasting variability patterns in the default mode and sensorimotor networks balance in bipolar depression and mania. Proc Natl Acad Sci U S A. 2016;113(17):4824-9. Epub 20160411. doi: 10.1073/pnas.1517558113. PubMed PMID: 27071087; PubMed Central PMCID: PMC4855585.	NO	Not RCT
1384	Matsushita HB, Okano S, Ishii A, Hirose S. [A female patient with a hot spot mutation of PRRT2 gene suffering from several types of epileptic seizures in infancy]. No To Hattatsu. 2016;48(5):351-4. PubMed PMID: 30010281.	NO	Not RCT
1385	McCutcheon BA, Grauberger J, Murphy M, Kerezoudis P, Rinaldo L, Shepherd D, et al. Is Patient Age Associated with Perioperative Outcomes After Surgical Resection of Benign Cranial Nerve Neoplasms? World Neurosurg. 2016;89:101-7. Epub 20160307. doi: 10.1016/j.wneu.2016.01.089. PubMed PMID: 26855306.	NO	Not RCT
1386	McLeod SA, Wee W, Jacob FD, Chapados I, Bolduc FV. Recurrent Diplopia in a Pediatric Patient with Bickerstaff Brainstem Encephalitis. Case Rep Neurol Med. 2016;2016:5240274. Epub 20160517. doi: 10.1155/2016/5240274. PubMed PMID: 27293928; PubMed Central PMCID: PMC4886058.	NO	Not RCT
1387	Mizobuchi M. [Nonconvulsive Status Epilepticus]. Brain Nerve. 2016;68(4):451-62. doi: 10.11477/mf.1416200418. PubMed PMID: 27056863.	NO	Not RCT
1388	Morichika D, Kubo T, Gotoda H, Tamura T, Ohashi K, Hotta K, et al. Efficacy of multimodal treatment for leptomeningeal metastases in a lung cancer harboring an EGFR mutation. Onco Targets Ther. 2016;9:1753-8. Epub 20160322. doi: 10.2147/ott.S95721. PubMed PMID: 27042125; PubMed Central PMCID: PMC4809332.	NO	Not RCT
1389	Nakao K, Namekawa M, Kondo S, Ono S, Nakano I. [Subacute autonomic and sensory neuropathy closely related to cytomegalovirus infection preceded by frequent syncopal attacks]. Rinsho Shinkeigaku. 2016;56(8):555-9. Epub 20160729. doi: 10.5692/clinicalneurol.cn-000863. PubMed PMID: 27477575.	NO	Not RCT
1390	Namazi H, Kulish VV, Hussaini J, Hussaini J, Delaviz A, Delaviz F, et al. A signal processing based analysis and prediction of seizure onset in patients with epilepsy. Oncotarget. 2016;7(1):342-50. doi: 10.18632/oncotarget.6341. PubMed PMID: 26586477; PubMed Central PMCID: PMC4808002.	NO	Not RCT
1391	Naro A, Russo M, Leo A, Cannavò A, Manuli A, Bramanti A, et al. Cortical connectivity modulation induced by cerebellar oscillatory transcranial direct current stimulation in patients with chronic disorders of consciousness: A marker of covert cognition? Clin Neurophysiol. 2016;127(3):1845-54. Epub 20151218. doi: 10.1016/j.clinph.2015.12.010. PubMed PMID: 26754875.	NO	Not RCT
1392	Nelson S, Edlow BL, Wu O, Rosenthal ES, Westover MB, Rordorf G. Default Mode Network Perfusion in Aneurysmal Subarachnoid Hemorrhage. Neurocrit Care. 2016;25(2):237-42. doi: 10.1007/s12028-016-0244-z. PubMed PMID: 26800697; PubMed Central PMCID: PMC4958026.	NO	Not RCT
1393	Neves JE, Paranhos da Costa MJ, Roça RO, Faucitano L, Gregory NG. A note comparing the welfare of Zebu cattle following three stunning-slaughter methods. Meat Sci. 2016;117:41-3. Epub 20160224. doi: 10.1016/j.meatsci.2016.02.033. PubMed PMID: 26946474.	NO	Not RCT
1394	Nishida Y, Maruyama S, Shouji I, Kemuriyama T, Tashiro A, Ohta H, et al. Effects and biological limitations of +Gz acceleration on the autonomic functions-related circulation in rats. J Physiol Sci. 2016;66(6):447-62. Epub 20160604. doi: 10.1007/s12576-016-0461-4. PubMed PMID: 27262847; PubMed Central PMCID: PMC5045846.	NO	Not RCT
1395	O'Brien K, Weber D. Insomnia in Chinese Medicine: The Heart of the Matter. J Altern Complement Med. 2016;22(9):684-94. Epub 20160815. doi: 10.1089/acm.2016.0044. PubMed PMID: 27526331.	NO	Not RCT
1396	Ogawa Y, Niizuma K, Mugikura S, Tominaga T. Ischemic pituitary adenoma apoplexy-Clinical appearance and prognosis after surgical intervention. Clin Neurol Neurosurg. 2016;148:142-6. Epub 20160707. doi: 10.1016/j.clineuro.2016.07.013. PubMed PMID: 27449534.	NO	Not RCT
1397	Özçetin M, Karacı M, Toroslu E, Edebali N. A pediatric case of pituitary macroadenoma presenting with pituitary apoplexy and cranial nerve involvement: case report. Turk Pediatri Ars. 2016;51(3):162-5. Epub 20160901. doi: 10.5152/TurkPediatriArs.2016.1945. PubMed PMID: 27738402; PubMed Central PMCID: PMC5047366.	NO	case report
1398	Padilla R, Domina A. Effectiveness of Sensory Stimulation to Improve Arousal and Alertness of People in a Coma or Persistent Vegetative State After Traumatic Brain Injury: A Systematic Review. Am J Occup Ther. 2016;70(3):7003180030p1-8. doi: 10.5014/ajot.2016.021022. PubMed PMID: 27089287.	NO	Not RCT
1399	Pellegrino PR, Schiller AM, Haack KK, Zucker IH. Central Angiotensin-II Increases Blood Pressure and Sympathetic Outflow via Rho Kinase Activation in Conscious Rabbits. Hypertension. 2016;68(5):1271-80. Epub 20160926. doi: 10.1161/hypertensionaha.116.07792. PubMed PMID: 27672026; PubMed Central PMCID: PMC5063718.	NO	Not RCT
1400	Phelps S. Brain Ways: Meynert, Bachelard and the Material Imagination of the Inner Life. Med Hist. 2016;60(3):388-406. doi: 10.1017/mdh.2016.29. PubMed PMID: 27292326; PubMed Central PMCID: PMC4904329.	NO	Not RCT
1401	Qi ZP, Xia P, Hou TT, Li DY, Zheng CJ, Yang XY. Characteristics of mRNA dynamic expression related to spinal cord ischemia/reperfusion injury: a transcriptomics study. Neural Regen Res. 2016;11(3):480-6. doi: 10.4103/1673-5374.179067. PubMed PMID: 27127490; PubMed Central PMCID: PMC4829016.	NO	Not RCT
1402	Qin P, Grimm S, Duncan NW, Fan Y, Huang Z, Lane T, et al. Spontaneous activity in default-mode network predicts ascription of self-relatedness to stimuli. Soc Cogn Affect Neurosci. 2016;11(4):693-702. Epub 20160121. doi: 10.1093/scan/nsw008. PubMed PMID: 26796968; PubMed Central PMCID: PMC4814798.	NO	Not RCT
1403	Rahardjo TM, Maskoen TT, Redjeki IS. Recovery from a possible cytomegalovirus meningoencephalitis-induced apparent brain stem death in an immunocompetent man: a case report. J Med Case Rep. 2016;10(1):238. Epub 20160826. doi: 10.1186/s13256-016-1034-0. PubMed PMID: 27566463; PubMed Central PMCID: PMC5000446.	NO	case report
1404	Rao M, Gershon MD. The bowel and beyond: the enteric nervous system in neurological disorders. Nat Rev Gastroenterol Hepatol. 2016;13(9):517-28. Epub 20160720. doi: 10.1038/nrgastro.2016.107. PubMed PMID: 27435372; PubMed Central PMCID: PMC5005185.	NO	Not RCT
1405	Reser JE. Incremental change in the set of coactive cortical assemblies enables mental continuity. Physiol Behav. 2016;167:222-37. Epub 20160919. doi: 10.1016/j.physbeh.2016.09.019. PubMed PMID: 27660035.	NO	Not RCT
1406	Restel M, Graban A, Witkowski G, Ryglewicz D, Sienkiewicz-Jarosz H. Midbrain and bilateral paramedian thalamic stroke due to artery of Percheron occlusion. Neurol Neurochir Pol. 2016;50(3):180-4. Epub 20160124. doi: 10.1016/j.pjnns.2016.01.008. PubMed PMID: 27154444.	NO	Not RCT
1407	Roquet D, Foucher JR, Froehlig P, Renard F, Pottecher J, Besancenot H, et al. Resting-state networks distinguish locked-in from vegetative state patients. Neuroimage Clin. 2016;12:16-22. Epub 20160606. doi: 10.1016/j.nicl.2016.06.003. PubMed PMID: 27330978; PubMed Central PMCID: PMC4913176.	NO	Not RCT
1408	Shinmura H, Nagasaka T, Tsuchiya M, Onohara A, Takaki R, Takiyama Y. [A Case of Acute Limbic Encephalitis with Sjögren's Syndrome]. Brain Nerve. 2016;68(5):567-71. doi: 10.11477/mf.1416200439. PubMed PMID: 27156510.	NO	Not RCT
1409	Shriki O, Sadeh Y, Ward J. The Emergence of Synaesthesia in a Neuronal Network Model via Changes in Perceptual Sensitivity and Plasticity. PLoS Comput Biol. 2016;12(7):e1004959. Epub 20160708. doi: 10.1371/journal.pcbi.1004959. PubMed PMID: 27392215; PubMed Central PMCID: PMC4938560.	NO	Not RCT
1410	Yang N, Yue Y, Pan JZ, Zuo MZ, Shi Y, Zhou SZ, et al. Changes in the Bispectral Index in Response to Loss of Consciousness and No Somatic Movement to Nociceptive Stimuli in Elderly Patients. Chin Med J (Engl). 2016;129(4):410-6. doi: 10.4103/0366-6999.176083. PubMed PMID: 26879014; PubMed Central PMCID: PMC4800841.	NO	Not RCT
1411	Mingyang Shen. Clinical Efficacy Observation of Electrical Stimulation Therapy of the Right Median Nerve on Comatose Patients after Surgery for Hypertensive Intracerebral Hemorrhage. Nanjing Medical University, 2017.	NO	No adverse reactions reported
1412	Shuheng Chen. Exploration of the Prognostic Evaluation Value of Combining Multiple Neuroelectrophysiological Methods for Patients with Consciousness Disorders [D]. Fujian Medical University, 2017.	NO	Not RCT
1413	Huyin Yang, Kun Jiang, Dazhao Fang, Mingyang Shen, Xiaobo Hui, Yanping Wang, et al. Influence of Median Nerve Electrical Stimulation on the Hemodynamics of Comatose Patients after Brain Injury. Acta Medicinae Universitatis Scientiae et Technologiae Huazhong (Medical Science Edition). 2017;46(04):462-5.	NO	Not RCT
1414	Chang PC, Centeno MV, Procissi D, Baria A, Apkarian AV. Brain activity for tactile allodynia: a longitudinal awake rat functional magnetic resonance imaging study tracking emergence of neuropathic pain. Pain. 2017;158(3):488-97. doi: 10.1097/j.pain.0000000000000788. PubMed PMID: 28135213; PubMed Central PMCID: PMC5303183.	NO	Not RCT
1415	Chen YJ, Chou CL, Lai KJ, Lin YL. Fusarium Brain Abscess in a Patient with Diabetes Mellitus and Liver Cirrhosis. Acta Neurol Taiwan. 2017;26(3):128-32. PubMed PMID: 29468621.	NO	Not RCT
1416	Chennu S, Annen J, Wannez S, Thibaut A, Chatelle C, Cassol H, et al. Brain networks predict metabolism, diagnosis and prognosis at the bedside in disorders of consciousness. Brain. 2017;140(8):2120-32. doi: 10.1093/brain/awx163. PubMed PMID: 28666351.	NO	Not RCT
1417	Compston A. The evolution of consciousness. Together with a diagram illustrating certain homologies in the nervous system. By W.H.B. Stoddart MD MRCP. Brain 1903; 26: 432-439. With The structure of consciousness by Michael Polanyi. Brain 1965; 88: 799-810. Brain. 2017;140(9):2511-5. doi: 10.1093/brain/awx213. PubMed PMID: 29050404.	NO	Not RCT
1418	Corazzol M, Lio G, Lefevre A, Deiana G, Tell L, André-Obadia N, et al. Restoring consciousness with vagus nerve stimulation. Curr Biol. 2017;27(18):R994-r6. doi: 10.1016/j.cub.2017.07.060. PubMed PMID: 28950091.	NO	Not RCT
1419	Cunningham SI, Tomasi D, Volkow ND. Structural and functional connectivity of the precuneus and thalamus to the default mode network. Hum Brain Mapp. 2017;38(2):938-56. Epub 20161014. doi: 10.1002/hbm.23429. PubMed PMID: 27739612; PubMed Central PMCID: PMC6866740.	NO	Not RCT
1420	de Caso I, Poerio G, Jefferies E, Smallwood J. That's me in the spotlight: neural basis of individual differences in self-consciousness. Soc Cogn Affect Neurosci. 2017;12(9):1384-93. doi: 10.1093/scan/nsx076. PubMed PMID: 28575483; PubMed Central PMCID: PMC5629813.	NO	Not RCT
1421	Dong XY, Wei TQ, Papa EV, Feng Z. Median nerve electrical stimulation causes wake-promotion by downregulating the expression of γ-aminobutyric acid b receptor via orexins pathway in comatose rats caused by traumatic brain injury. INTERNATIONAL JOURNAL OF CLINICAL AND EXPERIMENTAL MEDICINE. 2017;10(10):14571-8. PubMed PMID: WOS:000414299700046.	NO	Not RCT
1422	Ebata T, Uemura J, Yamazaki H, Imai K, Yagita Y. [A Case of Takayasu Arteritis with Acute Bilateral Occlusion of the Internal Carotid Arteries]. Brain Nerve. 2017;69(6):665-9. doi: 10.11477/mf.1416200798. PubMed PMID: 28596469.	NO	Not RCT
1423	Eeles E, Burianova H, Pandy S, Pinsker D. Consciousness, Functional Networks and Delirium Screening. Curr Aging Sci. 2017;10(2):122-8. doi: 10.2174/1874609809666161004142027. PubMed PMID: 27719628.	NO	Not RCT
1424	Fatar M, Akin I, Borggrefe M, Platten M, Alonso A. [Interaction between heart and brain in sudden cardiac death]. Herz. 2017;42(2):171-5. doi: 10.1007/s00059-017-4547-4. PubMed PMID: 28246702.	NO	Not RCT
1425	Flores FJ, Hartnack KE, Fath AB, Kim SE, Wilson MA, Brown EN, et al. Thalamocortical synchronization during induction and emergence from propofol-induced unconsciousness. Proc Natl Acad Sci U S A. 2017;114(32):E6660-e8. Epub 20170725. doi: 10.1073/pnas.1700148114. PubMed PMID: 28743752; PubMed Central PMCID: PMC5558998.	NO	Not RCT
1426	Franklin DJ, Grossberg S. A neural model of normal and abnormal learning and memory consolidation: adaptively timed conditioning, hippocampus, amnesia, neurotrophins, and consciousness. Cogn Affect Behav Neurosci. 2017;17(1):24-76. doi: 10.3758/s13415-016-0463-y. PubMed PMID: 27905080; PubMed Central PMCID: PMC5272895.	NO	Not RCT
1427	Fukuoka T, Nakazato Y, Miyake A, Tamura N, Araki N, Yamamoto T. A case of urinary retention in the early stages of herpes simplex virus type-1 encephalitis. Clin Neurol Neurosurg. 2017;157:17-8. Epub 20170318. doi: 10.1016/j.clineuro.2017.03.011. PubMed PMID: 28363090.	NO	Not RCT
1428	Fukutake T. [From 'Involuntary Movements' to 'Movement Disorders']. Brain Nerve. 2017;69(12):1359-71. doi: 10.11477/mf.1416200921. PubMed PMID: 29282340.	NO	Not RCT
1429	Galgano M, Toshkezi G, Qiu X, Russell T, Chin L, Zhao LR. Traumatic Brain Injury: Current Treatment Strategies and Future Endeavors. Cell Transplant. 2017;26(7):1118-30. doi: 10.1177/0963689717714102. PubMed PMID: 28933211; PubMed Central PMCID: PMC5657730.	NO	Not RCT
1430	Ghédira M, Albertsen IM, Mardale V, Gracies JM, Bayle N, Hutin É. Wireless, accelerometry-triggered functional electrical stimulation of the peroneal nerve in spastic paresis: A randomized, controlled pilot study. Assist Technol. 2017;29(2):99-105. Epub 20160810. doi: 10.1080/10400435.2016.1214933. PubMed PMID: 27646824.	NO	Not RCT
1431	Halperin JJ. Nervous System Abnormalities and Legionnaire's Disease. Infect Dis Clin North Am. 2017;31(1):55-68. Epub 20161212. doi: 10.1016/j.idc.2016.10.005. PubMed PMID: 27979685.	NO	Not RCT
1432	Hanaya R, Niantiarno FH, Kashida Y, Hosoyama H, Maruyama S, Otsubo T, et al. Vagus nerve stimulation for genetic epilepsy with febrile seizures plus (GEFS(+)) accompanying seizures with impaired consciousness. Epilepsy Behav Case Rep. 2017;7:16-9. Epub 20161109. doi: 10.1016/j.ebcr.2016.11.001. PubMed PMID: 28070485; PubMed Central PMCID: PMC5219608.	NO	Not RCT
1433	Hao NN, Tian C, Lian KX, Han T, Jin S. [Imaging diagnosis of 95 cases of moderate and severe acute carbon monoxide poisoning]. Zhonghua Lao Dong Wei Sheng Zhi Ye Bing Za Zhi. 2017;35(6):463-7. doi: 10.3760/cma.j.issn.1001-9391.2017.06.016. PubMed PMID: 28780827.	NO	Not RCT
1434	Hattori K, Matsuda N, Murakami T, Ito E, Ugawa Y. [A case of leptomeningeal melanomatosis with acute paraplegia and multiple cranial nerve palsies]. Rinsho Shinkeigaku. 2017;57(12):769-74. Epub 20171128. doi: 10.5692/clinicalneurol.cn-001092. PubMed PMID: 29187689.	NO	Not RCT
1435	Horn J, Tjepkema-Cloostermans MC. Somatosensory Evoked Potentials in Patients with Hypoxic-Ischemic Brain Injury. SEMINARS IN NEUROLOGY. 2017;37(1):60-5. doi: 10.1055/s-0036-1594252. PubMed PMID: WOS:000393256600010.	NO	Not RCT
1436	Hsiao FJ, Hsu WY, Chen WT, Chen RS, Lin YY. Abnormal Somatosensory Synchronization in Patients With Paroxysmal Kinesigenic Dyskinesia: A Magnetoencephalographic Study. Clin EEG Neurosci. 2017;48(4):288-94. Epub 20160811. doi: 10.1177/1550059416662575. PubMed PMID: 27515699.	NO	Not RCT
1437	Huang Z, Davis HI, Wolff A, Northoff G. Thalamo-Sensorimotor Functional Connectivity Correlates with World Ranking of Olympic, Elite, and High Performance Athletes. Neural Plast. 2017;2017:1473783. Epub 20170202. doi: 10.1155/2017/1473783. PubMed PMID: 28261504; PubMed Central PMCID: PMC5312054.	NO	Not RCT
1438	Huberfeld G, Trébuchon A, Capelle L, Badier JM, Chen S, Lefaucheur JP, et al. Preoperative and intraoperative neurophysiological investigations for surgical resections in functional areas. Neurochirurgie. 2017;63(3):142-9. Epub 20170512. doi: 10.1016/j.neuchi.2016.10.008. PubMed PMID: 28506486.	NO	Not RCT
1439	Ikeno M, Abe S, Kurahashi H, Takasu M, Shimizu T, Okumura A. Gastric perforation and critical illness polyneuropathy after steroid treatment in a patient with encephalitis/encephalopathy with transient splenial lesion. Brain Dev. 2017;39(4):356-60. Epub 20161114. doi: 10.1016/j.braindev.2016.10.014. PubMed PMID: 27856098.	NO	Not RCT
1440	Ishigaki T, Kitano Y, Nishikawa H, Mouri G, Shimizu S, Miya F, et al. Delayed Onset of Isolated Unilateral Oculomotor Nerve Palsy Caused by Post-Traumatic Pituitary Apoplexy: A Case Report. Clin Med Insights Case Rep. 2017;10:1179547617731299. Epub 20170925. doi: 10.1177/1179547617731299. PubMed PMID: 28979174; PubMed Central PMCID: PMC5617090.	NO	case report
1441	Jombík P, Drobny M, Saniova B, Fischer M, Kaderjaková P, Lajčiaková M, et al. Some quantitative EEG features in default mode resting state network under general anaesthesia. Neuro Endocrinol Lett. 2017;38(4):261-8. PubMed PMID: 28871712.	NO	Not RCT
1442	Kahveci K, Dinçer M, Doger C, Yarici AK. Traumatic brain injury and palliative care: a retrospective analysis of 49 patients receiving palliative care during 2013-2016 in Turkey. NEURAL REGENERATION RESEARCH. 2017;12(1):77-+. doi: 10.4103/1673-5374.198987. PubMed PMID: WOS:000395660400023.	NO	Not RCT
1443	Kahveci K, Dinçer M, Doger C, Yaricı AK. Traumatic brain injury and palliative care: a retrospective analysis of 49 patients receiving palliative care during 2013-2016 in Turkey. Neural Regen Res. 2017;12(1):77-83. doi: 10.4103/1673-5374.198987. PubMed PMID: 28250751; PubMed Central PMCID: PMC5319246.	NO	Not RCT
1444	Kanemoto K. [Diagnosis of Psychogenic Non-Epileptic Seizure: How Can We Detect It Prior to Video-Electroencephalography Monitoring]. Brain Nerve. 2017;69(12):1401-8. doi: 10.11477/mf.1416200925. PubMed PMID: 29282343.	NO	Not RCT
1445	Kao R, Landry Y, Chick G, Leung A. Bilateral blindness secondary to optic nerve ischemia from severe amlodipine overdose: a case report. J Med Case Rep. 2017;11(1):211. Epub 20170803. doi: 10.1186/s13256-017-1374-4. PubMed PMID: 28768527; PubMed Central PMCID: PMC5541695.	NO	case report
1446	Kartal A. Facial Palsy in Cerebral Venous Thrombosis: An Atypical Case in a Young Girl. J Pediatr Neurosci. 2017;12(2):160-1. doi: 10.4103/jpn.JPN_155_16. PubMed PMID: 28904575; PubMed Central PMCID: PMC5588642.	NO	Not RCT
1447	Kim DY, Song J, Kim JY, Choi K, Hyung S, Chae JB. Effect of Gravity Acceleration on Choroidal and Retinal Nerve Fiber Layer Thickness: A Swept-Source Optical Coherence Tomography Study. Invest Ophthalmol Vis Sci. 2017;58(14):6050-5. doi: 10.1167/iovs.17-21994. PubMed PMID: 29196770.	NO	Not RCT
1448	Klein KA, Warren AK, Baumal CR, Hedges TR, 3rd. Optical coherence tomography findings in methanol toxicity. Int J Retina Vitreous. 2017;3:36. Epub 20170925. doi: 10.1186/s40942-017-0089-4. PubMed PMID: 29021915; PubMed Central PMCID: PMC5611614.	NO	Not RCT
1449	Kokkoz Ç, Irik M, Dayangaç HI, Hayran M, Bilge A, Çavuş M. Diagnosis of delayed diffuse axonal İnjury. Am J Emerg Med. 2017;35(11):1788.e5-.e6. Epub 20170804. doi: 10.1016/j.ajem.2017.08.010. PubMed PMID: 28801041.	NO	Not RCT
1450	Komagamine J, Komagamine T. Temporal changes in the documentation of neurological findings among patients with acute ischaemic stroke in a single centre in Japan: a retrospective cross-sectional study. BMJ Open. 2017;7(12):e019480. Epub 20171214. doi: 10.1136/bmjopen-2017-019480. PubMed PMID: 29247116; PubMed Central PMCID: PMC5736093.	NO	Not RCT
1451	Kondziella D, Fisher PM, Larsen VA, Hauerberg J, Fabricius M, Møller K, et al. Functional MRI for Assessment of the Default Mode Network in Acute Brain Injury. Neurocrit Care. 2017;27(3):401-6. doi: 10.1007/s12028-017-0407-6. PubMed PMID: 28484929.	NO	Not RCT
1452	Koo M, Bocos J, Sabaté A, López V, Ribes C. [Anesthetic requirements measured by bilateral bispectral analysis and femoral blockade in total knee arthroplasty]. Rev Bras Anestesiol. 2017;67(5):472-9. Epub 20170522. doi: 10.1016/j.bjan.2017.04.012. PubMed PMID: 28546014.	NO	Not RCT
1453	Koskela S, Suomalainen A, Apajalahti S, Ventä I. Malpractice claims related to tooth extractions. Clin Oral Investig. 2017;21(2):519-22. Epub 20160810. doi: 10.1007/s00784-016-1896-y. PubMed PMID: 27511213.	NO	Not RCT
1454	Lacalli T. Interpreting amphioxus, and thoughts on ancestral chordate mouths and brains. Int J Dev Biol. 2017;61(10-11-12):649-54. doi: 10.1387/ijdb.170105tl. PubMed PMID: 29319113.	NO	Not RCT
1455	Lai YC, Chia YY, Lien WH. Reversal of Progressive Conscious Disturbance with Epidural Blood Patch for Cerebrospinal Fluid Leakage at C2 Level. Pain Physician. 2017;20(3):E465-e8. PubMed PMID: 28339449.	NO	Not RCT
1456	Lamah L, Keita D, Marie Camara I, Lamine Bah M, Sory S, Diallo MM. Ballistic Trauma of Limbs. Open Orthop J. 2017;11:268-73. Epub 20170331. doi: 10.2174/1874325001711010268. PubMed PMID: 28567155; PubMed Central PMCID: PMC5420182.	NO	Not RCT
1457	Lefaucheur JP, Antal A, Ayache SS, Benninger DH, Brunelin J, Cogiamanian F, et al. Evidence-based guidelines on the therapeutic use of transcranial direct current stimulation (tDCS). Clin Neurophysiol. 2017;128(1):56-92. Epub 20161029. doi: 10.1016/j.clinph.2016.10.087. PubMed PMID: 27866120.	NO	Not RCT
1458	Lettieri C, Devigili G, Pauletto G, Isola M, Rinaldo S, Budai R, et al. Post-anoxic status epilepticus: which variable could modify prognosis? A single-center experience. Minerva Anestesiol. 2017;83(12):1255-64. Epub 20170705. doi: 10.23736/s0375-9393.17.11629-9. PubMed PMID: 28679198.	NO	Not RCT
1459	Li WH, Zhou SZ, Zhang LM, Wang XH, Zhang YJ, Wu BB, et al. [Novel compound heterozygous TBC1D24 mutations in a boy with infantile focal myoclonic epilepsy and literature review]. Zhonghua Er Ke Za Zhi. 2017;55(1):50-3. doi: 10.3760/cma.j.issn.0578-1310.2017.01.010. PubMed PMID: 28072960.	NO	Not RCT
[truncated: 611 more rows]
